# Supplementary material for: Platelets, Protean Cells with All-Around Functions and Multifaceted Pharmacological Applications
Source: Int J Mol Sci. 2023 Feb 26;24(5):4565. doi: 10.3390/ijms24054565 (PMC10002540; doi:10.3390/ijms24054565)
Supplement: Supplementary file 1 [file ijms-24-04565-s001.zip]

Archive with 1 entries (1 files):
- ijms-2222861-supplementary.xlsx
