# Supplementary material for: Platelets, Protean Cells with All-Around Functions and Multifaceted Pharmacological Applications
Source: Int J Mol Sci. 2023 Feb 26;24(5):4565. doi: 10.3390/ijms24054565 (PMC10002540; doi:10.3390/ijms24054565)
Supplement: Supplementary file 1 [file ijms-24-04565-s001.zip › ijms-2222861-supplementary.xlsx]

## Sheet: Foglio1
NCT Number	Title	Acronym	Status	Study Results	Conditions	Interventions	Outcome Measures	Gender	Age	Number of participants enrolled	Study Type	Allocation	Intervention model	Masking	Start date	URL	Location
NCT02222987	Influence of Clopidogrel on the Pharmacodynamics and Safety of Terbogrel in Healthy Male Subjects		Completed	No Results Available	Healthy	Drug: Terbogrel|Drug: Clopidogrel	Change in inhibition of platelet aggregation in platelet rich plasma (PRP)|Change in thromboxane receptor occupancy (TRO)|Change in 6-keto-prostaglandinF-1-alpha|Change in thromboxan synthesis inhibition (TSI)|Plasma levels of terbogrel|Number of patients with adverse events|Change in bleeding time|Change in systolic and diastolic blood pressure|Change in pulse rate|Number of patients with haemat…	Male	18 Years to 45 Years	14	Interventional	Non-Randomized	Parallel Assignment	None (Open Label)	1999, February	https://ClinicalTrials.gov/show/NCT02222987	Germany
NCT02265289	Influence of Clopidogrel on the Pharmacodynamics and Safety of Fradafiban in Healthy Male Subjects		Completed	No Results Available	Healthy	Drug: Lefradafiban|Drug: Clopidogrel	Inhibition of platelet aggregation in platelet rich plasma (PRP)|Fibrinogen receptor occupancy levels (FRO)|Maximum concentration of the analyte in plasma at steady state (Cmax)|Area under the concentration-time curve of the analyte in plasma (AUC)|Amount of the analyte excreted unchanged in the urine (Ae)|Number of subjects with adverse events|Changes from baseline in 12-lead ECG|Number of subje…	Male	18 Years to 45 Years	14	Interventional	N/A	Single Group Assignment	None (Open Label)	1999, January	https://ClinicalTrials.gov/show/NCT02265289	Germany
NCT04210440	The Treatment of Initial Stage of Hip Osteonecrosis: the Core Decompression	NEC15	Completed	No Results Available	Hip Necrosis|Hip Injuries	Procedure: Core decompression procedure	Avoiding arthroplasty|Harris Hip Score	All	18 Years to 50 Years	52	Interventional	N/A	Single Group Assignment	None (Open Label)	2003, March	https://ClinicalTrials.gov/show/NCT04210440	Italy
NCT00970697	Becaplermin Gel for MARTORELL's Hypertensive Leg Ulcers	ERAN	Completed	No Results Available	MARTORELL'S ULCER|Hypertensive Leg Ulcer|Necrotic Angiodermatitis	Drug: becaplermin gel|Drug: Duoderm Hydrogel	Complete wound closure rate at week 8 of treatment|Complete wound closure rate at week 12 of treatment|pain and quality of life evolution during the treatment( W4,8,10,12),|% of wound area reduction at week 8 and 12|safety of the treatment at week 4, 8 and 12	All	18 Years and older	64	Interventional	Randomized	Parallel Assignment	Triple (Participant, Care Provider, Investigator)	2004, January	https://ClinicalTrials.gov/show/NCT00970697	France
NCT00221130	Clinical Trials of Regeneration for Periodontal Tissue		Completed	No Results Available	Adult Periodontitis	Procedure: surgical operation of cell transplantation	Alveolar bone defect|Tooth mobility	All	35 Years to 60 Years	10	Interventional	Non-Randomized	Single Group Assignment	None (Open Label)	2004, July	https://ClinicalTrials.gov/show/NCT00221130	Japan
NCT00198185	Cascade PRFM Study: The Evaluation of Cascade Platelet-Rich Fibrin Matrix (PRFM) on Rotator Cuff Healing		Withdrawn	No Results Available	Rotator Cuff|Tendon Injuries	Procedure: Placement of Platelet Rich Fibrin Matrix During Arthroscopic Rotator Cuff Surgery	L'Insalata: preoperatively, 6 weeks, 3 months post-operatively, 12 months post-operatively|American Shoulder and Elbow Surgery (ASES) Patient Survey: preoperatively, 6 weeks, 3 months post-operatively, 12 months post-operatively|Ultrasound (power Doppler imaging): 6 weeks, 3 months post-operatively|Manual muscle testing using a dynamometer: preoperatively, 3 months post-operatively, 6 months post…	All	45 Years and older	0	Interventional	Randomized	Single Group Assignment	Double	2005, January	https://ClinicalTrials.gov/show/NCT00198185	United States
NCT00199992	Platelets in Acute Wounds: A Pilot Study (PAWS)		Completed	No Results Available	Wounds	Procedure: application of autologous platelet gel	Time to complete closure|pain|long-term scar appearance	All	18 Years and older	8	Interventional	Non-Randomized	Parallel Assignment	None (Open Label)	2005, January	https://ClinicalTrials.gov/show/NCT00199992	United States
NCT00125086	Platelets for Acute Wound Healing		Completed	No Results Available	Wounds	Device: autologous platelet gel	Time to 100% wound closure, measured at Days 7, 14, 21, 28, 35|Measurements of wound depth at each visit|Measurement of residual scarring at 6 months post wounding	All	18 Years and older	4	Interventional	Randomized	Single Group Assignment	Double	2005, July	https://ClinicalTrials.gov/show/NCT00125086	United States
NCT00856934	Effect of Platelet Rich Plasma and Keratinocyte Suspensions on Wound Healing		Completed	Has Results	Skin Graft	Biological: Autologous Platelet Rich Plasma|Biological: Keratinocyte suspension|Other: Standard dressings	Complete Wound Healing|Pain	All	18 Years to 80 Years	45	Interventional	Randomized	Parallel Assignment	None (Open Label)	2005, June	https://ClinicalTrials.gov/show/NCT00856934	Switzerland
NCT01016158	Umbilical Cord Serum Eye Drops		Completed	No Results Available	Recurrent Corneal Erosion	Drug: Umbilical cord serum eyedrops		All	Child, Adult, Older Adult		Interventional	Randomized	Parallel Assignment	Single (Outcomes Assessor)	2006, April	https://ClinicalTrials.gov/show/NCT01016158	Republic of Korea
NCT00273234	Clinical Effectiveness of Topical Autologous Platelet Gel for the Treatment of Venous Ulcers		Withdrawn	No Results Available	Venous Ulcer	Procedure: Autologous Platelet Gel (APG)	Complete Healing|Percent Healing per unit of time (speed)|Pain reduction	All	18 Years and older	70	Interventional	Randomized	Parallel Assignment	None (Open Label)	2006, January	https://ClinicalTrials.gov/show/NCT00273234	United States
NCT00514241	Evaluate Use of Gravitational Platelet Separation System on Leg Wound Healing in Coronary Bypass Surgery		Completed	No Results Available	Coronary Heart Failure	Device: The GPSâ„¢ II Platelet Concentrate Separation Kit	Presence/absence of leg wound infection, General wound healing - picture evaluation|ASEPSIS Score, Length of hospital stay, Reoperation rate for bleeding and infection control	All	18 Years and older	140	Interventional	Randomized	Parallel Assignment	Double (Participant, Care Provider)	2006, January	https://ClinicalTrials.gov/show/NCT00514241	Norway
NCT00372138	Prevention of Endoleaks Using Autologous Platelet Gel on Unruptured Abdominal Aortic Aneurysms		Terminated	No Results Available	Abdominal Aortic Aneurysms	Procedure: PRP + autologous thrombin	Safety of the perioperative procedure for injecting PRP + autologous thrombin assessed by distal embolism, colic necrosis, aneurysm rupture.|Description of the perioperative surgical technique for injecting PRP + autologous thrombin|Rate of occurrence of endoleaks at 1 month and types of endoleaks,|Time to onset of endoleaks,|Rate of complications related to the endovascular procedure.|- Rate of …	All	18 Years and older	20	Interventional	Non-Randomized	Single Group Assignment	None (Open Label)	2006, September	https://ClinicalTrials.gov/show/NCT00372138	France
NCT00757289	Platelet-rich-plasma Treating Tennis Elbow		Completed	No Results Available	Pain	Biological: PRP Injection|Biological: Corticosteroid Injection	Visual Analog Score - Pain|DASH|Complications	All	18 Years and older	106	Interventional	Randomized	Parallel Assignment	Double (Participant, Outcomes Assessor)	2007, August	https://ClinicalTrials.gov/show/NCT00757289	Netherlands
NCT00931567	Evaluation of the Efficiency of Autologous Platelet Gel (Platelet Rich Fibrin) Obtained From Own Patients' Blood Versus Vaselitulle in Dupuytren's Disease Postoperative Wound Healing		Completed	No Results Available	Dupuytren's Contracture	Biological: Autologous platelets gel|Device: Vaselitulle	Time duration between the operation and the complete wound healing.|-The pain during the dressings' change using a visual scale going from 0 to 10. -The bleeding of the wound.	All	18 Years and older	80	Interventional	Randomized	Parallel Assignment	None (Open Label)	2007, August	https://ClinicalTrials.gov/show/NCT00931567	France
NCT00731068	Platelet Rich Plasma (PRP) as a Treatment for ACHILLES Tendon Tears		Completed	No Results Available	Achilles Tendon Tear	Biological: PRGF|Biological: placebo	improvement of symptoms / disease progress	All	18 Years to 50 Years	50	Interventional	Randomized	Single Group Assignment	Double (Participant, Outcomes Assessor)	2007, February	https://ClinicalTrials.gov/show/NCT00731068	Israel
NCT00463125	Platelet Gel in Systemic Sclerosis		Unknown status	No Results Available	Scleroderma, Systemic	Drug: Platelet Gel	Time from diagnosis to complete ulcer healing|Rate of ulcers healed during the follow up period (10 weeks)|Pain evaluation (VAS scale)|Rate of complications	All	18 Years to 80 Years	40	Interventional	Randomized	Parallel Assignment	Double	2007, March	https://ClinicalTrials.gov/show/NCT00463125	Italy
NCT01075347	Topical Autologous Serum Application for the Treatment of Corneal Epithelium Defect After Ocular Surgeries		Completed	Has Results	Corneal Epithelial Defect|Diabetic Retinopathy|Penetrating Keratoplasty	Other: autologous serum|Other: Non-autologous serum	Patients With Corneal Epithelial Healing Time Within 14 Days|Patients With Corneal Complications Due to Delayed Surface Re-epithelization (e.g. Infectious Corneal Ulcer, Corneal Melting, Sterile Corneal Ulcer, Corneal Neovascularization)	All	20 Years to 70 Years	165	Interventional	Randomized	Parallel Assignment	Single (Participant)	2007, March	https://ClinicalTrials.gov/show/NCT01075347	Taiwan
NCT01612845	Effect of Platelet-rich Fibrin on Rotator Cuff Repair	PRP-Fibrin	Completed	No Results Available	Rotator Cuff Tears of the Shoulder	Procedure: Arthroscopic repair without platelet rich fibrin|Biological: PRF (vivostat) administration after rotator cuff repair	rotator cuff tear healing rate after surgical reconstruction evaluated by arthro-MRI|functional outcome evaluated with constant score|disability outcome evaluated with dash score	All	Child, Adult, Older Adult	28	Interventional	Randomized	Parallel Assignment	Single (Investigator)	2007, May	https://ClinicalTrials.gov/show/NCT01612845	Spain
NCT00641316	An Assessment of Bone Augmentation in Post-Extraction Sockets	FMD-007	Completed	No Results Available	Unrestorable Dentition|Post-Extraction Sockets	Procedure: AtraumaticTeeth Extraction|Procedure: Atraumatic Teeth Extraction/Grafted Extraction Sockets	Bone-fill in grafted post-extraction sockets versus bone-fill in non-grafted post-extraction sockets|Survival of dental implants	All	19 Years and older	102	Interventional	Randomized	Parallel Assignment	None (Open Label)	2008, April	https://ClinicalTrials.gov/show/NCT00641316	United States
NCT00658983	Autologous Platelet Enriched Gel Versus Metalloproteinase Inhibitor in the Healing of Chronic Lower Leg Ulcers		Unknown status	No Results Available	Chronic Lower Leg Ulcer	Other: Autologous Platelet Enriched Gel|Other: Metalloproteinase Inhibitor	Wound healing	All	18 Years and older	20	Interventional	Randomized	Parallel Assignment	None (Open Label)	2008, April	https://ClinicalTrials.gov/show/NCT00658983	Belgium
NCT00874094	Pilot Evaluation of Platelet Rich Fibrin Matrix (PRFM) for the Correction of Nasolabial Folds		Completed	Has Results	Nasolabial Folds	Biological: Platelet rich fibrin matrix	Difference in Wrinkle Assessment Score, Between Pre-treatment and 12 Weeks Post-treatment.|Difference in Wrinkle Assessment Scores Between Pre-treatment and 1 Week|Difference in Wrinkle Assessment Score Between Pretreatment and 2 Weeks|Difference in Wrinkle Assessment Score Between Pretreatment and 6 Weeks	Female	25 Years to 75 Years	15	Interventional	N/A	Single Group Assignment	None (Open Label)	2008, April	https://ClinicalTrials.gov/show/NCT00874094	United States
NCT00761423	The Value of Platelet-Rich Plasma in Chronic Midportion Achilles Tendinopathy: a Double-blind Randomized Clinical Trial	PRICT	Completed	No Results Available	Achilles Tendinopathy	Biological: PRP Injection with eccentric exercises|Biological: Placebo Injection with eccentric exercises	VISA-A Score|Ultrasonographic Tissue Characterization|Complications|Power doppler sound|Patient satisfaction|Return to sport	All	18 Years to 70 Years	81	Interventional	Randomized	Parallel Assignment	Double (Participant, Outcomes Assessor)	2008, August	https://ClinicalTrials.gov/show/NCT00761423	Netherlands
NCT00826098	Platelet Rich Plasma (PRP) in Total Knee Replacement		Completed	No Results Available	Osteoarthritis|Inflammatory Arthritis	Biological: Platelet Rich Plasma	Hemoglobin level	All	Child, Adult, Older Adult	70	Interventional	Randomized	Parallel Assignment	Single (Participant)	2008, December	https://ClinicalTrials.gov/show/NCT00826098	United States
NCT00665912	Platelet-Rich and Concentrated Platelet-Poor Plasma to Reduce Air Leak Post-Lobectomy: A Randomized Controlled Trial		Completed	No Results Available	Lung Cancer	Procedure: Standard post-lobectomy wound care plus use of PRP and PPPc prepared by GPS and Plasmax respectively|Procedure: Standard post-lobectomy wound care	Duration of postoperative air leak|Incidence of air leak, Prolonged air leak (> days), Complications	All	18 Years and older	204	Interventional	Randomized	Parallel Assignment	Double (Care Provider, Investigator)	2008, January	https://ClinicalTrials.gov/show/NCT00665912	Canada
NCT00743873	Platelet-rich Plasma (PRP) Treatment for Medial Retinaculum Tear Post Medial Patellar Dislocation		Completed	No Results Available	Patella-Dislocation	Biological: Plasma Rich in Growth Factors (PRGF)|Drug: placebo	redaction in healing time and recurrence	All	18 Years to 40 Years	50	Interventional	Randomized	Parallel Assignment	Double (Participant, Outcomes Assessor)	2008, January	https://ClinicalTrials.gov/show/NCT00743873	Israel
NCT01561066	Autologous Fibrin Glues for Fistulas Closure		Completed	No Results Available	Enterocutaneous Fistulas|Intra-abdominal Infection	Procedure: Autologous platelet-rich fibrin glue (PRFG)|Drug: Octreotide	counting time from enrollment or glue application to fistula closure or healing (d)|counting time from enrollment or glue application to enteral intake (d)	All	18 Years to 75 Years	122	Interventional	Non-Randomized	Parallel Assignment	None (Open Label)	2008, January	https://ClinicalTrials.gov/show/NCT01561066	China
NCT00770939	Evaluation of the Effect of Vivostat Platelet Rich Fibrin(PRF) in the Treatment of Diabetic Foot Ulcers		Completed	No Results Available	Diabetic Foot Ulcers	Device: Vivostat PRF	Proportion of completely healed ulcers after 12 weeks|Percentage of patients with a 50% reduction of wound area after 4 and 8 weeks|Granulation rate	All	18 Years and older	60	Interventional	N/A	Single Group Assignment	None (Open Label)	2008, July	https://ClinicalTrials.gov/show/NCT00770939	Denmark/Germany/Sweden
NCT03043638	Efficiency of PRP on Acellular Dermal Matrix Application in the Treatment of Multiple Adjacent Gingival Recessions	PRP	Completed	No Results Available	Gingival Recession, Generalized	Procedure: CAF+ADM+PRP|Procedure: CAF+ADM	Root coverage (RC)|Gingival recession depth (GRD)|recession width (GRW)|width of keratinized tissue (WKT)|plaque index(PI)|gingival index|probing depth	All	34 Years to 57 Years	12	Interventional	Randomized	Parallel Assignment	Double (Participant, Outcomes Assessor)	2008, July	https://ClinicalTrials.gov/show/NCT03043638	Turkey
NCT03322917	Ocular Surface Syndrome Post-lasik, Outcomes of Treatment With Platelet Rich Plasma	PRP-OSS	Completed	No Results Available	Dry Eye After LASIK-Laser in Situ Keratomileusis	Biological: PRP autologous	Corneal fluorescein staining (CFS)|Dry eye symptoms|Corrected distance visual acuity (CDVA)|Conjunctival hyperemia	All	18 Years to 90 Years	80	Interventional	N/A	Single Group Assignment	None (Open Label)	2008, July	https://ClinicalTrials.gov/show/NCT03322917	Spain
NCT00338702	A Randomized, Controlled Trial of Autologous Platelet Gel Treatment in Diabetic Foot Ulcers		Withdrawn	No Results Available	Diabetic Foot Ulcer	Procedure: Autologous Platelet Gel	Time to 25% percent closure at 6 weeks|Time to 50% closure at 12 weeks|Time to definitive closure	All	18 Years and older	0	Interventional	Randomized	Parallel Assignment	None (Open Label)	2008, March	https://ClinicalTrials.gov/show/NCT00338702	Canada
NCT01111747	Patellar Tendon Regeneration With Platelet-rich Plasma		Completed	No Results Available	Knee Instability	Procedure: Platelet-rich plasma|Procedure: Control group	Evaluation of the patellar tendon regeneration with magnetic resonance imaging.|Isokinetic testing and questionaires.	All	up to 45 Years	27	Interventional	Randomized	Parallel Assignment	Double (Participant, Outcomes Assessor)	2008, November	https://ClinicalTrials.gov/show/NCT01111747	Brazil
NCT01383187	Autologous Platelets Concentrate and Autologous Thrombin for the Treatment of Deep Burn Trauma		Completed	No Results Available	Burns	Procedure: DE graft and PRP concentrate|Procedure: DE graft	Healing assessed on Vancouver Scar Score|Percentage of healing|Vitality of the DE graft|Epithelization of the DE graft|Harvesting surface area	All	18 Years to 85 Years	30	Interventional	Non-Randomized	Parallel Assignment	None (Open Label)	2008, November	https://ClinicalTrials.gov/show/NCT01383187	Czech Republic
NCT00762138	The AutoloGel™ Post-Market Surveillance (TAPS) Program	TAPS	Terminated	No Results Available	Wounds|Leg Ulcers|Pressure Ulcers|Diabetic Foot Ulcers	Device: AutoloGel System	Assess the incidence of hematological immunologic other ae's association with the application of AutoloGel on exuding wounds such as leg ulcers pressure ulcers and diabetics ulcers and during the management of mechanically or surgically debrided wounds|Absence of coagulopathies caused by inhibitors to coagulation Factor V as determined by a significant prolongation of the (PT) time. Depletion of …	All	18 Years to 95 Years	131	Interventional	N/A	Single Group Assignment	None (Open Label)	2008, September	https://ClinicalTrials.gov/show/NCT00762138	United States
NCT01029574	Platelet Rich Plasma on Rotator Cuff Repair	PRP	Completed	No Results Available	Rotator Cuff Tears	Other: Platelet rich plasma	UCLA Score|Constant Scores and Re-tear rate (MRI)	All	30 Years to 80 Years	54	Interventional	Randomized	Parallel Assignment	Double (Participant, Outcomes Assessor)	2008, September	https://ClinicalTrials.gov/show/NCT01029574	Brazil
NCT01406821	Treatment of Acute and Chronic Ligament and Tendon Injuries With Platelet Rich Plasma		Completed	No Results Available	Tendinopathy	Procedure: Ultrasound-guided platelet-rich-plasma (PRP) injection|Procedure: Ultrasound-guided dry needling	Patient-reported improvement in symptoms at 12 weeks|Reduction in patellar tendinosis by MRI	All	18 Years to 65 Years	30	Interventional	Randomized	Parallel Assignment	Triple (Participant, Investigator, Outcomes Assessor)	2009, August	https://ClinicalTrials.gov/show/NCT01406821	United States
NCT02359539	Marginal Periosteal Pedicle Flap - Platelet Rich Fibrin Barriers in Treating Periodontal Intrabony Defects		Completed	No Results Available	Periodontal Pocket	Procedure: Regenerative therapy	Intrabony defect	All	20 Years to 50 Years	10	Interventional	Randomized	Parallel Assignment	Double (Participant, Care Provider)	2009, August	https://ClinicalTrials.gov/show/NCT02359539	Egypt
NCT01670578	Platelet-rich Plasma vs Viscosupplementation in the Treatment of Knee Articular Degenerative Pathology	PRP2009	Completed	No Results Available	Knee Chondropathy|Osteoarthritis, Knee	Biological: PRP|Device: Hyaluronic acid	IKDC (International Knee Documentation Committee) subjective score variation for both groups of treatment at 12 months of follow-up (f-up)|IKDC (International Knee Documentation Committee) subjective score variation for both groups of treatment at 6 months of follow-up (f-up)|IKDC (International Knee Documentation Committee) subjective score variation for both groups of treatment at 2 months of f…	All	18 Years to 80 Years	192	Interventional	Randomized	Parallel Assignment	Double (Participant, Outcomes Assessor)	2009, February	https://ClinicalTrials.gov/show/NCT01670578	Italy
NCT00672672	Autologous Platelet Gel in Wound Healing of Coronary Artery Bypass Grafting (CABG) Patients		Withdrawn	No Results Available	Wounds|Infection	Biological: autologous platelet gel	The surgical sites will be assessed for degree of healing and signs and symptoms of infection on postop days one and three and during the patients' follow up visits in the clinic.	All	19 Years to 90 Years	0	Interventional	N/A	Single Group Assignment	None (Open Label)	2009, January	https://ClinicalTrials.gov/show/NCT00672672	United States
NCT01109446	Treatment of Lateral Epicondylitis: Platelet Rich Plasma Versus Steroid Versus Saline Solution		Completed	No Results Available	Lateral Epicondylitis	Biological: Platelet Rich Plasma|Procedure: Isotonic Saline Solutions|Drug: Triamcinolonacetonid	Changes in pain as a continuous outcome measure. Using The Patient-Rated Tennis Elbow Evaluation (PRTEE) questionaire.|Functional Disability|Ultrasonographic changes|Adverse events|Pain induced by the treatment	All	18 Years and older	60	Interventional	Randomized	Parallel Assignment	Double (Participant, Outcomes Assessor)	2009, January	https://ClinicalTrials.gov/show/NCT01109446	Denmark
NCT01418755	Study of Platelet-rich Plasma in Treating Patients With Tibiofemoral Cartilage Degeneration		Completed	No Results Available	Cartilage Degeneration	Biological: platelet rich plasma injection	Change of the width of cartilage in the knee joint assessed by magnetic resonance imaging before and after nine Platelets Rich Plasma injections.|Changes in the subjective and objective clinical outcomes before and after nine Platelets Rich Plasma injections.	All	31 Years to 75 Years	50	Interventional	Non-Randomized	Single Group Assignment	None (Open Label)	2009, January	https://ClinicalTrials.gov/show/NCT01418755	Czech Republic
NCT01238302	Arthroscopic Rotator Cuff Repair With Platelet-Rich Plasma(PRP) in Large to Massive Tears		Completed	No Results Available	Rotator Cuff Tear	Procedure: Conventional arthroscopic rotator cuff repair|Procedure: Arthroscopic rotator cuff repair with PRP	structural integrity of repaired rotator cuff tendon	All	Child, Adult, Older Adult	48	Interventional	Randomized	Parallel Assignment	Single (Outcomes Assessor)	2009, July	https://ClinicalTrials.gov/show/NCT01238302	Republic of Korea
NCT01476605	Efficacy of Injection Therapy for Lateral Epicondylosis		Completed	No Results Available	Tennis Elbow	Procedure: Dextrose prolotherapy|Procedure: PrT-DMS|Procedure: Platelet Rich Plasma injection	Patient rated tennis elbow evaluation (PRTEE)|Biomedical (grip strength), ultrasound (US) and magnetic resonance imaging (MRI)	All	18 Years to 65 Years	31	Interventional	Randomized	Factorial Assignment	None (Open Label)	2009, June	https://ClinicalTrials.gov/show/NCT01476605	United States
NCT01518335	Use of Platelet Rich Plasma Therapy for Acute Ankle Sprains in the Emergency Department	PRP	Completed	No Results Available	Sprain of Ankle	Procedure: Platelet rich plasma injection|Procedure: Placebo Comparator: Placebo/Standard of Care	Change from baseline of LEFS score, a previous validated 80-point scale used to quantify lower extremity function.|Change in pain from baseline	All	18 Years and older	38	Interventional	Randomized	Parallel Assignment	Double (Participant, Care Provider)	2009, June	https://ClinicalTrials.gov/show/NCT01518335	United States
NCT00858442	Platelet-Rich Plasma (PRP) in Reconstructive Surgery on Children With Retractable Burn Sequelae on Extremities		Completed	Has Results	Burns	Procedure: With PRP	Median Time Between Surgery Date and Start Date Compression.|Width of the Graft|Length of the Graft	All	5 Years to 21 Years	44	Interventional	Randomized	Parallel Assignment	Triple (Participant, Care Provider, Outcomes Assessor)	2009, March	https://ClinicalTrials.gov/show/NCT00858442	Chile
NCT02052089	Comparative Study for the Optimal Treatment Method of Lateral Epicondylosis		Completed	No Results Available	Tennis Elbow	Procedure: physiotherapy|Procedure: extracorporeal shockwave therapy|Procedure: prolotherapy|Procedure: platelet-rich plasma	DASH scoring system to measure the changes in the upper extremity function|SSS (Subjective Satisfaction Score)|ultrasonography to asses changes in tendon pathology	All	35 Years to 80 Years	231	Interventional	Randomized	Parallel Assignment	Double (Participant, Outcomes Assessor)	2009, March	https://ClinicalTrials.gov/show/NCT02052089	Republic of Korea
NCT00958802	Tissue Engineering Microtia Auricular Reconstruction: in Vitro and in Vivo Studies		Completed	No Results Available	Microtia	Other: Platelet-rich plasma (PRP)|Other: Chondrocyte culture with FBS medium	The aim of this study was to compare the histological and biochemical character of microtia chondrocytes treated with and without PRP.	All	Child, Adult, Older Adult	6	Interventional	Non-Randomized	Parallel Assignment	None (Open Label)	2009, May	https://ClinicalTrials.gov/show/NCT00958802	Taiwan
NCT01812564	Use of Platelet Rich Plasma in the Management of Acute Hamstring Muscle Strain Injury		Completed	No Results Available	Acute Hamstring Muscle Strain Injury	Biological: Platelet Poor Plasma (PPP)|Biological: Platelet Rich Plasma (PRP)	Time to Return to Play|Recurrent hamstring lesions.	Male	18 Years to 50 Years	90	Interventional	Randomized	Parallel Assignment	Triple (Participant, Investigator, Outcomes Assessor)	2009, November	https://clinicaltrials.gov/ct2/show/NCT01812564	Qatar
NCT00956020	Evaluation of the Mechanism of Action of Platelet Rich Fibrin Matrix (PRFM) in Producing Skin Volume Augmentation		Completed	Has Results	Aging	Biological: Platelet rich fibrin matrix	Qualitative Changes in Dermal and Sub Dermal Collagen and Cellularity 30 Minutes After Treatment With Platelet Rich Fibrin Matrix|Qualitative Changes in Dermal and Sub Dermal Collagen and Cellularity 1 Week After Treatment With Platelet Rich Fibrin Matrix|Qualitative Changes in Dermal and Sub Dermal Collagen and Cellularity 2 Weeks After Treatment With Platelet Rich Fibrin Matrix|Qualitative Chan…	All	25 Years to 75 Years	4	Interventional	N/A	Single Group Assignment	None (Open Label)	2009, October	https://ClinicalTrials.gov/show/NCT00956020	United States
NCT01131455	ACP for Local Application in Ankle Arthrodesis		Terminated	Has Results	Ankle Arthritis	Biological: Autologous Concentrated Plasma	CT Scan for Fusion Analysis	All	18 Years to 70 Years	10	Interventional	Non-Randomized	Parallel Assignment	None (Open Label)	2009, October	https://ClinicalTrials.gov/show/NCT01131455	United States
NCT01440725	Efficacy of Platelet Rich Plasma for Treatment of Muscle Rupture With Haematoma	PRP-RICE	Completed	No Results Available	Muscle Injuries	Biological: Autologous Platelet-rich plasma (PRP)|Procedure: Evacuation of haematoma	Time to complete recover of muscular lesions|Percentage of muscular lesion recurrence.|Percentage of healing|Quality of the regenerated area|Pain|Adverse effects to treatments	All	18 Years and older	71	Interventional	Randomized	Parallel Assignment	Double (Participant, Outcomes Assessor)	2009, October	https://clinicaltrials.gov/ct2/show/NCT01440725	Spain
NCT00758641	Platelet Rich Plasma to Treat Plantar Fasciitis		Completed	No Results Available	Plantar Fasciitis	Device: L-PRP Injection|Drug: Corticosteroid Injection	Percentage of successfully treated patients|Pain reduction|Function|Patient satisfaction|Complications and reinventions	All	18 Years and older	115	Interventional	Randomized	Parallel Assignment	Quadruple (Participant, Care Provider, Investigator, Outcomes Assessor)	2009, September	https://ClinicalTrials.gov/show/NCT00758641	Netherlands
NCT00961597	Assessment of Outcome of Meniscus Repair With or Without Platelet Rich Plasma		Withdrawn	No Results Available	Cartilage Disease	Procedure: Meniscus repair for red/white tears without PRP|Procedure: Meniscus repair with PRP	Elimination of pain|Magnetic resonance imaging: T2 mapping, signal changes	All	Child, Adult, Older Adult	0	Interventional	Non-Randomized	Single Group Assignment	None (Open Label)	2009, September	https://ClinicalTrials.gov/show/NCT00961597	United States
NCT01152658	Partial Tear of Supraspinatus (SSP) and Treatment With Plasma Rich in Growth Factors (PRGF)	PrgfRC001IL	Withdrawn	No Results Available	Partial Supraspinatus Tear	Biological: PRGF|Other: NACL	partial tear of supraspinatus tendon|efficacy of platelets rich plasma (PRP \ PRGF)	All	18 Years to 60 Years	0	Interventional	Randomized	Parallel Assignment	Double (Participant, Investigator)	2010, April	https://ClinicalTrials.gov/show/NCT01152658	Israel
NCT02958761	Treatment of Knee Arthrosis With Platelet-derived Growth Factors vs. Hyaluronic Acid.		Completed	No Results Available	Knee Osteoarthrosis	Biological: intraarticular injections of platelet lysate|Drug: hyaluronic acid	Efficacy (as determined by improvement at MRI 6 months after the first injection) of intraarticular injections of platelet lysate|WOMAC functional scale|Lysholm functional scale|Tegner Knee functional scale|AKS functional scale|Lequesne functional scale|VAS for pain|Adverse event	All	18 Years and older	58	Interventional	Randomized	Parallel Assignment	Double (Investigator, Outcomes Assessor)	2010, August	https://ClinicalTrials.gov/show/NCT02958761	Italy
NCT01075230	Standard Total Knee Arthroplasty Using Platelet Rich Plasma (PRP)		Terminated	No Results Available	Osteoarthritis	Procedure: Total knee arthroplasty	Change in hemoglobin (Hgb) level|Visual analog scale (VAS) for pain	All	Child, Adult, Older Adult	50	Interventional	Randomized	Parallel Assignment	Single (Participant)	2010, February	https://ClinicalTrials.gov/show/NCT01075230	United States
NCT01078493	Wrinkle Injection With Autologous Platelet Rich Plasma Study	WIPES	Withdrawn	No Results Available	Wrinkles	Device: MyCellsÂ® (injection of platelet rich plasma)	Total Wrinkle Length|Side effect / Adverse Event	All	21 Years and older	0	Interventional	Non-Randomized	Single Group Assignment	None (Open Label)	2010, February	https://ClinicalTrials.gov/show/NCT01078493	Singapore
NCT01563380	Role of Autologous Platelet Rich Plasma in Total Knee Arthroplasty	PRPTKA2012	Completed	No Results Available	Blood Loss|Pain	Biological: Platelet rich plasma	Total amount of Blood loss|Pain|Wound healing|Range of motion|clinical outcome	All	30 Years and older	40	Interventional	Randomized	Parallel Assignment	Double (Investigator, Outcomes Assessor)	2010, January	https://ClinicalTrials.gov/show/NCT01563380	India
NCT01793389	Platelet Rich Fibrin in the Treatment of Localized Gingival Recessions		Completed	No Results Available	Gingival Recession	Procedure: Subepithelial connective tissue graft|Procedure: Platelet Rich Fibrin	Complete root coverage|Gingival recession depth|Keratinized tissue width|Gingival thickness	All	18 Years and older	22	Interventional	Randomized	Single Group Assignment	Single (Outcomes Assessor)	2010, January	https://ClinicalTrials.gov/show/NCT01793389	Turkey
NCT01089985	Use of Autologous Serum Eye-drops as Tears in Patients With Recalcitrant Dry Eye		Completed	No Results Available	Xerophthalmia	Drug: Autologous serum eyedrops	Staining|Symptoms|Tear-production|Tear-proteins|Tear-stability|Cornea|Conjunctiva	All	21 Years to 75 Years	10	Interventional	N/A	Single Group Assignment	None (Open Label)	2010, July	https://ClinicalTrials.gov/show/NCT01089985	Singapore
NCT01510639	The Influence of Growth Factors (PDGF), Applied as Autologous Thrombocyte Concentrate, on Functional Recovery	PRP	Completed	No Results Available	Rotator Cuff Rupture|Subacromial Impingement	Biological: Platelet Rich Plasma	Change in VAS pain|Functional recovery|The amount of patients that had adequate wound healing|The amount of patient who were able to resume their work	All	18 Years and older	73	Interventional	Randomized	Parallel Assignment	Triple (Participant, Investigator, Outcomes Assessor)	2010, July	https://ClinicalTrials.gov/show/NCT01510639	Netherlands
NCT01600326	A Prospective Comparison of Ultrasound-Guided Percutaneous Platelet-Rich Plasma Injection		Completed	Has Results	Tendinosis|Tendinitis	Procedure: Tenotomy (no injection)|Drug: Ultrasound guided platelet rich plasma injection	Pain Level and Interference With Activity|Number of Participants Showing Symptomatic Improvement as Assessed in Patient Chart	All	18 Years and older	30	Interventional	Randomized	Parallel Assignment	None (Open Label)	2010, July	https://ClinicalTrials.gov/show/NCT01600326	United States
NCT02189408	Clinical Study of Pain Reduction by Peri-arthroscopic PRP Application in Knee Degeneration	PRP-Bochum	Completed	No Results Available	Knee Osteoarthritis|Cartilage Damage|Meniscal Tear	Biological: Platelet rich plasma	pain ( VAS )|knee function (Lysholm-score )|quality of life ( physical und mental summaries of SF-36 German version )	All	18 Years and older	58	Interventional	Randomized	Parallel Assignment	Double (Participant, Outcomes Assessor)	2010, July	https://ClinicalTrials.gov/show/NCT02189408	Germany
NCT01123889	Treatment of the Rotator Cuff Disease With Platelet Rich Plasma Injection		Completed	Has Results	Subacromial Impingement Syndrome|Partial Thickness Rotator Cuff Tear	Biological: platelet rich plasma injection|Drug: corticosteroid injection	Pain and Disability of the Shoulder Through Validated Questionnaires	All	18 Years to 89 Years	12	Interventional	Randomized	Parallel Assignment	None (Open Label)	2010, May	https://ClinicalTrials.gov/show/NCT01123889	United States
NCT01127672	Treatment of Plantar Fasciitis With Platelet Rich Plasma		Withdrawn	No Results Available	Plantar Fasciitis	Biological: platelet rich plasma|Drug: corticosteroid injection	Pain and Disability of the Foot and Ankle Through Validated Questionnaires|Pain and Disability of the Foot and Ankle through Validated Questionnaires	All	18 Years to 89 Years	0	Interventional	Randomized	Parallel Assignment	None (Open Label)	2010, May	https://ClinicalTrials.gov/show/NCT01127672	United States
NCT01230931	Hemostasis in Kocher-Langenbeck Approaches for Acetabular Surgery Using a Topical Surgical Hemostat (Vitagel)		Terminated	Has Results	Fracture Fixation|Intra-Articular Fractures|Acetabulum	Device: Vitagel|Procedure: Standard of care	Intra-operative Rate of Blood Volume Loss|Change in Hemoglobin Level|Volume of Blood Products Transfused|Units of Packed Red Blood Cells (pRBCs) Transfused|Units of Fresh Frozen Plasma (FFP) Transfused|Volume of Intra-operative Salvaged Blood Transfused|Number of Participants With a Wound Complication	All	18 Years to 65 Years	26	Interventional	Randomized	Parallel Assignment	Single (Participant)	2010, October	https://ClinicalTrials.gov/show/NCT01230931	United States
NCT02378285	Treatment of Epicondylitis by Ultrasound-guided Local Injections of PRP (Platelet Rich Plasma)		Completed	No Results Available	Epicondylitis	Device: ACP|Other: Saline solution	Global pain score|Roles and Maudsley score|Pain on ECRB* contraction|Pain on EDC** contraction	All	35 Years to 65 Years	50	Interventional	Randomized	Parallel Assignment	Triple (Participant, Investigator, Outcomes Assessor)	2010, October	https://ClinicalTrials.gov/show/NCT02378285	France
NCT01170312	Arthroscopic Surgery and Platelet Rich Plasma In Rotator Cuff Tear Evaluation	ASPIRE	Completed	No Results Available	Rotator Cuff Tear	Biological: Autologous conditioned plasma (ACP)|Other: Normal saline	Pain score|Physical function|Revision surgery|Health utility|Adverse events	All	18 Years to 70 Years	25	Interventional	Randomized	Parallel Assignment	Triple (Participant, Investigator, Outcomes Assessor)	2010, September	https://ClinicalTrials.gov/show/NCT01170312	Canada
NCT01381770	Platelet-derived Factors for Treatment of Muscular Lesions		Completed	No Results Available	Muscle Lesions	Biological: platelet-derived repairing factors	number (and proportion with 95% CI) of patients able to return to sport activity (i.e. training) at 21 days from muscular injury.|Time-to-return to sport activities|Side effects|time-to-healing at ultrasound|side effects	All	18 Years and older	25	Interventional	N/A	Single Group Assignment	None (Open Label)	2010, September	https://ClinicalTrials.gov/show/NCT01381770	Italy
NCT01614223	Autologous Conditioned Plasma (ACP) for Patients With Plantar Fasciitis		Unknown status	No Results Available	Chronic Plantar Fasciitis	Procedure: ACP|Drug: Corticosteroid (celestone) injection	American Orthopaedic Foot and Ankle Midfoot Scale (AOFAS)|Plantar Fasciitis Pain/Disability Scale (PFPD|SF-12	All	18 Years and older	140	Interventional	Randomized	Parallel Assignment	Triple (Participant, Care Provider, Outcomes Assessor)	2010, September	https://ClinicalTrials.gov/show/NCT01614223	Canada
NCT01422460	The Efficacy of Platelets Rich Plasma Injection With PRGF Method in the Treatment for Osteoarthritis of the Subtalar Joint		Unknown status	No Results Available	Osteoarthritis of Subtalar Joint	Biological: Platelet Rich Plasma	Improvement in function and activity level in subtalar joint with osteoarthritis|improvement in pain in subtalar osteoarthritis	All	18 Years to 70 Years	30	Interventional	N/A	Single Group Assignment	None (Open Label)	2011, August	https://ClinicalTrials.gov/show/NCT01422460	Israel
NCT01509274	Treatment of Plantar Fasciitis With Injection af Platelet-rich Plasma Into the Origin of the Plantar Fascia		Unknown status	No Results Available	Plantar Fasciitis	Biological: Plasma|Biological: Saline|Other: Physiotherapy + heel cap	Pain on a VAS score|Disability	All	18 Years to 70 Years	90	Interventional	Randomized	Parallel Assignment	Triple (Participant, Investigator, Outcomes Assessor)	2011, August	https://ClinicalTrials.gov/show/NCT01509274	Denmark
NCT02039531	Effect Of Plasma Rich In Growth Factors In Knee Osteoarthritis		Completed	No Results Available	Knee Osteoarthritis	Biological: Plasma rich in growth factors|Drug: Hyaluronic Acid	Effectiveness after 6 months of treatment with PRGF with an improvement in the reference tests of more than 15% compared to treatment with hyaluronic acid.|Effectiveness of the treatment with PRGF compared to treatment with hyaluronic acid after 12 months of follow-up.|Effectiveness of the two-cycles-treatment-based with PRGF in the second phase compared to one-cycle-treatment-based in the first …	All	55 Years to 84 Years	96	Interventional	Randomized	Parallel Assignment	Single (Participant)	2011, August	https://ClinicalTrials.gov/show/NCT02039531	Spain
NCT02588872	Hyaluronic Acid vs Platelet Rich Plasma: Effects on Clinical Outcomes and Intra-articular Biology for the Treatment of Knee Osteoarthritis	HA vs PRP	Completed	Has Results	Osteoarthritis, Knee	Biological: Platelet-rich Plasma (PRP)|Biological: Hyaluronic Acid	International Knee Documentation Committee Score (IKDC|Visual Analogue Scale (VAS)|Western Ontario and McMaster Universities Arthritis Index|Lysholm Knee Score|Biologic Testing of Synovial Fluid Via ELISA Assays		18 Years to 80 Years	111	Interventional	Randomized	Parallel Assignment	Triple (Participant, Investigator, Outcomes Assessor)	2011, August	https://ClinicalTrials.gov/show/NCT02588872	United States
NCT01583491	Evaluation of Platelet Rich Fibrin on Reduction of Periodontal Problems After Surgical Removal of Mandibular Third Molar		Unknown status	No Results Available	Mastication Disorder	Procedure: autologous platlet rich fibrin|Procedure: one side in control group	Measurement of periodontal pocket depth at mid buccal, disto buccal and distolingual of mandibular second molar	All	18 Years to 35 Years	30	Interventional	Randomized	Parallel Assignment	Double (Investigator, Outcomes Assessor)	2011, December	https://ClinicalTrials.gov/show/NCT01583491	Iran
NCT01712555	Autologous Fat Grafting With PRP (Platelet Rich Plasma) to Anophthalmic Sockets		Completed	No Results Available	Orbital Atrophy	Procedure: autologous fat grafting with PRP to anophthalmic orbits	Improved retention of autologous fat injected into anophthalmic sockets	All	21 Years to 70 Years	5	Interventional	N/A	Single Group Assignment	None (Open Label)	2011, December	https://ClinicalTrials.gov/show/NCT01712555	United States
NCT02190409	An Invivo Study to Compare the Stability of Dental Implants With or Without Platelet Rich Fibrin Application		Completed	No Results Available	Dental Implant	Device: Dental implant	Implant Stabilitty Quotient (ISQ) evaluation: analysis of the resonance frequency values 4 week period.|Evaluation of osseointegration in different types of bone	All	18 Years to 55 Years	20	Interventional	N/A	Single Group Assignment	None (Open Label)	2011, December	https://ClinicalTrials.gov/show/NCT02190409	Turkey
NCT01747018	Platelet Rich Plasma Injection for Knee Pain		Completed	No Results Available	Degenerative Chondropathy|Early Osteoarthritis	Biological: Platelet-rich Plasma	Visual Analogue Scale|Cincinnati knee rating system	All	18 Years to 65 Years	44	Interventional	Non-Randomized	Single Group Assignment	None (Open Label)	2011, February	https://ClinicalTrials.gov/show/NCT01747018	Republic of Korea
NCT01851044	The Effect of Platelet Rich Plasma on Lateral Epicondylitis		Completed	No Results Available	Lateral Epicondylitis|Elbow Pain	Procedure: Platelet Rich Plasma|Procedure: Whole Blood Injection|Procedure: Saline Injection	Pain (Visual Analog Scale)|Disabilities of the Arm, Shoulder and Hand -score	All	18 Years and older	120	Interventional	Randomized	Parallel Assignment	Triple (Participant, Investigator, Outcomes Assessor)	2011, February	https://ClinicalTrials.gov/show/NCT01851044	Finland
NCT01211119	Novel One-step Repair of Knee Meniscal Tear Using Platelet-rich Fibrin		Unknown status	No Results Available	Meniscal Injuries	Other: No PRF	MRI T2-map values in healing menisci	All	20 Years to 45 Years	18	Interventional	N/A	Parallel Assignment	None (Open Label)	2011, January	https://ClinicalTrials.gov/show/NCT01211119	Taiwan
NCT02836314	Clinical and Radiological Effect Of Platelet Rich Fibrin on the Healing of Periodontal Intrabony Periodontal Defects		Completed	No Results Available	Chronic Periodontitis|Intrabony Periodontal Defect	Other: Anorganic Bovine Bone Mineral (ABBM)|Other: Anorganic Bovine Bone Mineral and Platelet Rich Fibrin (PRF)	Clinical attachment level change: The distance from cemento-enamel junction to the depth of the sulcus recorded by a periodontal probe at baseline and 6 months postoperatively|Vertical bone loss change: Distance between cemento-enamel junction and base of the defect measured in standardized radiographs at baseline and 6 months postoperatively|Probing depth change: The distance from the gingival m…		38 Years to 61 Years	15	Interventional	Randomized	Parallel Assignment	Double (Participant, Outcomes Assessor)	2011, January	https://ClinicalTrials.gov/show/NCT02836314	Turkey
NCT00812513	Efficacy of R-Pdf/Gbb in Healing Wounds Caused by Third Degree Thermal and Electrical Burns		Unknown status	No Results Available	Burns|Electric Burns	Drug: R-Pdf/Gbb 0.01% gel	Complete healing of the third degree burn wound.|Improvement in general condition of the study subjects without any complications.	All	18 Years to 75 Years	120	Interventional	N/A	Single Group Assignment	None (Open Label)	2011, July	https://ClinicalTrials.gov/show/NCT00812513	United States
NCT01381081	Platelet-rich Plasma Intra-articular Knee Injections for Knee Osteoarthritis		Completed	No Results Available	Knee Osteoarthritis	Biological: platelet-rich plasma|Drug: Corticosteroid	The value of the visual analogue scale pain (VAS)|the value of pain visual analog scale according to|the functional level of the knee KOOS|All reported adverse events|Scale of the SF36 quality of life	All	40 Years to 80 Years	74	Interventional	Randomized	Parallel Assignment	Quadruple (Participant, Care Provider, Investigator, Outcomes Assessor)	2011, July	https://ClinicalTrials.gov/show/NCT01381081	Spain
NCT02256891	Rotator Cuff Repair Using Standard Double Row Technique With Platelet Rich Fibrin Membrane vs. Standard Double Row Technique	RCRPRFM	Completed	Has Results	Rotator Cuff Tear	Device: PRFM|Procedure: Double Row	Return to Function	All	18 Years and older	97	Interventional	Randomized	Single Group Assignment	Single (Participant)	2011, July	https://ClinicalTrials.gov/show/NCT02256891	United States
NCT01000935	Impact of Autologous Platelet Rich Plasma on Healing of Rotator Cuff Repairs		Completed	No Results Available	Rotator Cuff Pathology	Other: Platelet Rich Plasma	Visual Analogue Pain Scale|Adverse Effect|Magnetic resonance Imaging (MRI)|Patient- focused outcomes	All	18 Years to 70 Years	82	Interventional	Randomized	Parallel Assignment	Double (Participant, Outcomes Assessor)	2011, March	https://ClinicalTrials.gov/show/NCT01000935	Canada
NCT02285725	Microdrilling Surgery for Full Thickness Chondral Lesions of the Knee Augmented With Concentrated Bone Marrow Aspirate, Platelet Rich Plasma and Hyaluronic Acid		Completed	No Results Available	Unilateral Primary Osteoarthritis of Knee|Osteoarthritis Knee|Degeneration	Procedure: Microdrilling Surgery Biological: Injections of BMAC + PRP + HA	Change in International Knee Documentation Committee (IKDC) score Joint Space Changes MRI appearance of repair cartilage Frequency of adverse events requiring additional procedures	All	18 Years to 64 Years	21	Interventional	N/A			2011, March	https://clinicaltrials.gov/ct2/show/NCT02285725	United States
NCT01355549	Platelet-Rich Plasma Therapy for Shoulder Pain in Persons With Spinal Cord Injury		Completed	No Results Available	Shoulder Pain|Rotator Cuff Tendinitis|Rotator Cuff Syndrome|Spinal Cord Injury	Biological: Platelet-rich plasma (PRP) therapy	Numerical Rating Scale (NRS)|Wheelchair User's Shoulder Pain Index (WUSPI)|Patient Global Impression of Change|Brief Pain Inventory interference items (BPI-I)|Rotator Cuff Disease Score	All	18 Years to 60 Years	6	Interventional	N/A	Single Group Assignment	None (Open Label)	2011, May	https://ClinicalTrials.gov/show/NCT01355549	United States
NCT01372566	Effect of Platelet Rich Plasma on Photoaged Skin		Active, not recruiting	No Results Available	Photoaging	Device: Harvest PRP Separation System|Other: Sterile Saline injection	Primary Outcome Study Part 1: Safety and Tolerability|Primary Outcome Study Part 2: Change in Photoaging scores from Baseline at 2 weeks, 3 months, and 6 months|Secondary Outcome of Study Part 1: Histologic analysis|Secondary Outcome Study Part 2: Self-Assessment|Secondary Outcome Study Part 2: Subject Satisfaction|Secondary Outcome Study Part 2: Rate of Adverse Events	All	35 Years to 60 Years	23	Interventional	Randomized	Single Group Assignment	Double (Participant, Outcomes Assessor)	2011, May	https://ClinicalTrials.gov/show/NCT01372566	United States
NCT01414764	Does Autologous Conditioned Plasma Enhance Rotator Cuff Tendon Healing After Surgery?		Unknown status	No Results Available	Supraspinatus Tear	Other: Autologous conditioned plasma (ACP)|Drug: Placebo	Changes in magnetic resonance imaging (MRI) score over time|Changes in shoulder range of motion over time|Changes in strength of the shoulder musculature over time|Changes in the visual analogue scale (VAS) for pain over time|Changes in the Quick Disabilities of the Arm, Shoulder and Hand (QuickDASH) questionnaire over time|Changes in the Oxford Shoulder Score (OSS) over time|Changes in the Simpl…	All	50 Years to 75 Years	60	Interventional	Randomized	Parallel Assignment	Triple (Participant, Investigator, Outcomes Assessor)	2011, May	https://ClinicalTrials.gov/show/NCT01414764	Australia
NCT01458665	Arthroscopic Rotator Cuff Repair With Platelet-Rich Plasma (PRP) in Medium to Large Rotator Cuff Tears		Completed	No Results Available	Rotator Cuff Tear	Procedure: Conventional arthroscopic rotator cuff repair|Procedure: Arthroscopic rotator cuff repair with PRP	Constant-Murley shoulder score	All	Child, Adult, Older Adult	74	Interventional	Randomized	Parallel Assignment	Single (Outcomes Assessor)	2011, October	https://ClinicalTrials.gov/show/NCT01458665	Republic of Korea
NCT01270412	Platelet Rich Plasma (PRP) as a Treatment for Knee Osteoarthritis PRP as a Treatment for Knee Osteoarthritis	PRP	Unknown status	No Results Available	Osteoarthritis of the Knee	Biological: Platelet Rich Plasma (Preparation Rich in Growth Factors)|Drug: Hyaluronic acid	Improvement in pain, function, quality of life and activity level in knee osteoarthritis	All	40 Years to 75 Years	100	Interventional	Randomized	Parallel Assignment	Double (Participant, Outcomes Assessor)	2011, September	https://ClinicalTrials.gov/show/NCT01270412	Israel
NCT01526915	Assessment of Platelet Rich Fibrin Efficiency on Healing Delay and on Jawbone Osteochemonecrosis Provoked by Bisphosphonates	OCN/PRF	Completed	No Results Available	Jawbone Osteochemonecrosis Induced by Bisphosphonates	Procedure: Bone curettage + PRF|Procedure: Bone curettage alone	Delay in cicatrisation at week 8|The appearance of osteochemonecrosis during the follow-up period|The characteristics of the received BP treatment: starting date of ongoing treatment, accumulated dose, type of BP, administration route|The precise location of the extraction site according to the tooth classification number	All	18 Years and older	52	Interventional	Randomized	Parallel Assignment	None (Open Label)	2011, September	https://ClinicalTrials.gov/show/NCT01526915	Maxeville
NCT01461785	The Use of Activated Platelet Rich Plasma (PRP) in Human Autologous Fat Transfer		Completed	No Results Available	Lipofilling|Human Autologous Fat Transfer	Biological: Addition of PRP ( platelet rich plasma) to the lipograft|Procedure: Lipofilling of the midface	Cutometry|Panel assessment|Patient questionnaire	Female	30 Years to 65 Years	25	Interventional	Randomized	Parallel Assignment	Double (Participant, Investigator)	2012, April	https://ClinicalTrials.gov/show/NCT01461785	Netherlands
NCT01644461	A Study to Determine Safety & Efficacy of Autologous Human Platelet Lysate (HPL) in Facial Wrinkles(Nasolabial Folds)		Unknown status	No Results Available	Facial Wrinkles (Nasolabial Folds)	Other: Autologous Human Platelet Lysate	Wrinkle Severity Rating Scale as per ATLAS photographic grading at rest & on full smile|Global Aesthetic Improvement Scale	All	18 Years to 40 Years	20	Interventional	N/A	Single Group Assignment	None (Open Label)	2012, April	https://ClinicalTrials.gov/show/NCT01644461	India
NCT01660373	Comparison of Antiplatelet Effect of Ticagrelor vs Tirofiban in Patients With Non-ST Elevation Acute Coronary Syndrome	TE-CLOT	Unknown status	No Results Available	Non-ST Segment Elevation Acute Coronary Syndrome	Drug: Tirofiban|Drug: Ticagrelor	Percentage IPA after 20Âµmol/l ADP at 2 hour|Percentage IPA at 8 hours after 20ÂµMol ADP, TRAP, Arachidonic acid, Collagen|periprocedural bleeding|Peak cardiac enzyme level|Percentage IPA after TRAP, arachidonic acid, collagen at 2 hours	All	18 Years to 80 Years	100	Interventional	Randomized	Parallel Assignment	None (Open Label)	2012, August	https://ClinicalTrials.gov/show/NCT01660373	Republic of Korea
NCT01668953	Comparison of Platelet Rich Plasma and Alternative Therapies for the Treatment of Tennis Elbow (Lateral Epicondylitis)	IMPROVE	Active, not recruiting	No Results Available	Lateral Epicondylitis (Tennis Elbow)	Other: Platelet Rich Plasma (PRP) Injection|Other: Whole Blood Injection|Other: Dry Needle Fenestration|Other: Sham Injection	Pain Reduction|Functional Disability|Psychological Impairment|Health-Related Quality of Life	All	18 Years and older	100	Interventional	Randomized	Parallel Assignment	Single (Participant)	2012, August	https://ClinicalTrials.gov/show/NCT01668953	Canada
NCT01765712	The Effect of Platelet Rich Plasma (PRP) on Post Operative Pain in Anterior Cruciate Ligament Reconstruction		Completed	Has Results	Post Operative Pain	Procedure: Anterior Cruciate ligament reconstruction bone patellar tendon bone autograft|Biological: Platelet Rich Plasma	Anterior Knee Pain|Radiographic Assessment of Tunnel Positioning|Quantification of Healing at the Bony and Tendinous Harvest Sites|Post Operative Strength|Post Operative Range of Motion	All	18 Years and older	50	Interventional	Randomized	Parallel Assignment	Triple (Participant, Investigator, Outcomes Assessor)	2012, December	https://ClinicalTrials.gov/show/NCT01765712	United States
NCT02594605	Applied The Platelet Rich Fibrin in Chronic Periodontitis		Completed	No Results Available	Chronic Periodontitis	Device: Platelet Rich Fibrin|Device: Conventional Flap Surgery	Levels of IGF-1, VEGF, BMP-2, FGF-2 on Weekly|Alteration of Clinical Attachment Level|Alteration of Periodontal Pocket Depth	All	Child, Adult, Older Adult	16	Interventional	Randomized	Parallel Assignment	Triple (Participant, Care Provider, Outcomes Assessor)	2012, December	https://ClinicalTrials.gov/show/NCT02594605	Turkey
NCT03024801	Effectiveness of Autologous Platelet-rich Plasma on Knee Cartilage Injury		Completed	No Results Available	Cartilage Injury	Drug: autologous platelet-rich plasma|Drug: normal saline	Lysholm score|2000 IKDC Subjective Knee Evaluation Form score|Numerical rating scale score	All	14 Years to 55 Years	50	Interventional	Randomized	Parallel Assignment	None (Open Label)	2012, February	https://ClinicalTrials.gov/show/NCT03024801	China
NCT03089762	Intra-articular Injection in the Knee of Adipose Derived Stromal Cells and Platelet Rich Plasma for Osteoarthritis		Completed	No Results Available	Osteoarthritis	Biological: Intra-articular injection of SVF plus PRP	WOMAC (Western Ontario and McMaster Universities Arthritis Index)|Six minute walk distance	All	50 Years and older	10	Interventional	N/A	Single Group Assignment	None (Open Label)	2012, February	https://ClinicalTrials.gov/show/NCT03089762	India
NCT01643629	A Study to Determine the Safety and Efficacy of Autologous Human Platelet Lysate for Treatment of Androgenetic Alopecia		Unknown status	No Results Available	Androgenetic Alopecia	Biological: Autologous Human Platelet Lysate (HPL)|Other: 2 % Minoxidil and /or Finasteride	Change in Calibre & Density of Hair as assessed by Folliscope|Photographic Assessment	Male	18 Years to 50 Years	20	Interventional	Randomized	Parallel Assignment	None (Open Label)	2012, January	https://ClinicalTrials.gov/show/NCT01643629	India
NCT01644422	Study To Determine Safety & Efficacy Of Autologous Human Platelet Lysate in Androgenetic Alopecia After Hair Transplant		Unknown status	No Results Available	Androgenetic Alopecia	Biological: Autologous Human Platelet Lysate|Other: Standard hair follicle transplant	Improvement in Calibre & Density of Hair as assessed by Folliscope|Photographic assessment	Male	18 Years to 50 Years	30	Interventional	Randomized	Parallel Assignment	None (Open Label)	2012, January	https://ClinicalTrials.gov/show/NCT01644422	India
NCT02134132	Utilization of Platelet Gel for Treatment of Diabetic Foot Ulcers		Completed	No Results Available	Diabetic Foot Ulcers	Biological: Platelet Gel|Other: Placebo	pain|ABI|Quality of life	All	30 Years to 65 Years	30	Interventional	Randomized	Parallel Assignment	Double (Participant, Investigator)	2012, January	https://ClinicalTrials.gov/show/NCT02134132	Iran
NCT01639144	Use of Platelet-Rich Plasma (PRP) and Platelet-Poor Plasma (PPP) to Prevent Infection and Delayed Wound Healing	PRP	Completed	Has Results	Elective Foot and Ankle Surgery.	Biological: PRP and PPP	Postoperative Infection and Delayed Wound Healing.	All	18 Years to 80 Years	515	Interventional	Randomized	Parallel Assignment	Single (Participant)	2012, July	https://ClinicalTrials.gov/show/NCT01639144	United States
NCT03231137	Socket Augmentation Using Platelet Concentrates, Atorvastatin Gel or Combination		Completed	No Results Available	Alveolar Socket Preservations	Combination Product: PRGF/ATV|Drug: ATV gel|Biological: PRF|Biological: PRGF	Relative ridge height|Ridge width|Collagen surface area|Average tabecular size	All	20 Years to 50 Years	50	Interventional	Randomized	Parallel Assignment	Single (Outcomes Assessor)	2012, June	https://ClinicalTrials.gov/show/NCT03231137	Egypt
NCT01615302	Is the Use of Blood Platelets Effective in the Treatment of Difficult Fistulas Related to the Anal Sphincter?		Unknown status	No Results Available	Rectal Fistula	Procedure: Mucosa advancement flap|Other: Platelet rich plasma (PRP)	Recurrence of fistulas|Pain|Quality of Life|Incontinence|Quality of life	All	18 Years to 80 Years	120	Interventional	Randomized	Parallel Assignment	None (Open Label)	2012, March	https://ClinicalTrials.gov/show/NCT01615302	Netherlands
NCT01644448	A Study to Determine the Safety & Efficacy of Autologous Human Platelet Lysate (HPL) in Treatment of Dark Circles		Unknown status	No Results Available	Periorbital Hyperpigmentation (Dark Circles)	Other: Autologous Human Platelet Lysate|Other: Standard Therapy	Photographic Assessment	All	18 Years to 55 Years	20	Interventional	Randomized	Parallel Assignment	None (Open Label)	2012, March	https://ClinicalTrials.gov/show/NCT01644448	India
NCT01668862	A Study to Determine Safety & Efficacy of Autologous Human Platelet Lysate in Lateral Epicondylitis (Tennis Elbow)		Unknown status	No Results Available	Lateral Epicondylitis (Tennis Elbow)	Biological: Autologous Human Platelet Lysate|Drug: Corticosteroid	Change in Visual Analog Score (VAS)|Change in Ultrasonography of the lateral epicondyle region from Baseline to End of study at Month 3	All	18 Years to 60 Years	20	Interventional	Randomized	Parallel Assignment	None (Open Label)	2012, March	https://ClinicalTrials.gov/show/NCT01668862	India
NCT01590238	Enhancing Hair Density With Platelet Rich Fibrin Matrix (PRFM)		Completed	Has Results	Alopecia	Biological: PRFM treatment	Hair Density Change After Three Treatments	All	18 Years to 75 Years	15	Interventional	N/A	Single Group Assignment	None (Open Label)	2012, May	https://ClinicalTrials.gov/show/NCT01590238	United States
NCT01644435	A Pilot Study to Determine Safety & Efficacy of Autologous Human Platelet Lysate (HPL) in Treatment of Acne Scarring		Completed	No Results Available	ACNE SCARRING	Biological: Autologous Human Platelet Lysate	Changes in the Global Acne scarring classification|Photographic Assessment	All	18 Years to 40 Years	19	Interventional	Non-Randomized	Parallel Assignment	None (Open Label)	2012, May	https://ClinicalTrials.gov/show/NCT01644435	India
NCT01672593	Glue Sealing for Patients With Low-Output ECFs	Glue-sealing	Unknown status	No Results Available	Low-output External Gastrointestinal Fistula	Procedure: Endoscopy exploration and glue application|Drug: Anti-Bacterial Agents|Dietary Supplement: Nutrition support|Procedure: PRFG preparation	Clinical outcome|Safety outcome	All	18 Years to 65 Years	30	Interventional	Randomized	Parallel Assignment	None (Open Label)	2012, May	https://ClinicalTrials.gov/show/NCT01672593	China
NCT02018120	Platelet Rich Fibrin in the Treatment of Multiple Gingival Recessions		Completed	No Results Available	Gingival Recession	Procedure: connective tissue graft|Procedure: platelet rich fibrin	Mean root coverage percentage|complete root coverage percentage|keratinized tissue width|gingival tissue thickness	All	18 Years and older	26	Interventional	Randomized	Parallel Assignment	Single (Outcomes Assessor)	2012, May	https://ClinicalTrials.gov/show/NCT02018120	Turkey
NCT02417987	High Volume Injection or Autologous Conditioned Plasma (ACP) in Chronic Achilles Tendinopathy		Completed	No Results Available	Tendinopathy	Other: Placebo|Drug: High Volume injection|Biological: Autologous conditioned plasma (ACP)	VISA-A score|VAS score|Ultrasound tendon thickness and doppler activity	Male	18 Years to 60 Years	60	Interventional	Randomized	Factorial Assignment	Double (Participant, Investigator)	2012, May	https://ClinicalTrials.gov/show/NCT02417987	Denmark
NCT01688362	Platelet Rich Plasma vs. Corticosteroid Injection in the Treatment of Partial Rotator Cuff Tears		Terminated	No Results Available	Rotator Cuff Tear	Biological: Platelet Rich Plasma (PRP)|Drug: Corticosteroid	Percent change in Disabilities of the Arm, Shoulder, and Hand score. (DASH)|Percent change in Visual Analog Pain scale (VAS)|Percent change in American Shoulder and Elbow Surgeons (ASES) scale|Size of rotator cuff tear size.	All	18 Years to 65 Years	12	Interventional	Randomized	Parallel Assignment	Double (Participant, Outcomes Assessor)	2012, November	https://ClinicalTrials.gov/show/NCT01688362	United States
NCT01697423	Comparative Assessment of Intra-articular Knee Injections of Platelet-rich Plasma (PRP) and Hyaluronic Acid in the Treatment of Knee Osteoarthritis		Unknown status	No Results Available	the Treatment of Knee Osteoarthritis	Drug: platelet-rich plasma|Drug: durolane	Variation of the functional score of WOMAC|the evolution of pain	All	18 Years to 75 Years	80	Interventional	Randomized	Parallel Assignment	Double (Participant, Care Provider)	2012, October	https://ClinicalTrials.gov/show/NCT01697423	France
NCT02380872	Cytokine and MMP Levels in Gingival Crevicular Fluid in the Treatment of Localized Gingival Recessions		Completed	No Results Available	Gingival Recession	Procedure: Connective tissue graft|Procedure: Platelet Rich Fibrin	Change from Baseline in MMP-8 gingival crevicular fluid level at 10 days, 1, 3 and 6 months|Change from Baseline in MMP-9 gingival crevicular fluid level at 10 days, 1, 3 and 6 months|Change from Baseline in TIMP-1 gingival crevicular fluid level at 10 days, 1, 3 and 6 months|Change from Baseline in IL-1beta gingival crevicular fluid level at 10 days, 1, 3 and 6 months|Gingival recession depth	All	18 Years and older	24	Interventional	Randomized	Single Group Assignment	Single (Outcomes Assessor)	2012, October	https://ClinicalTrials.gov/show/NCT02380872	Turkey
NCT01833598	Percutaneous Needle Tenotomy (PNT) Versus Platelet Rich Plasma (PRP) With PNT in the Treatment of Chronic Tendinosis		Completed	No Results Available	Chronic Tendinopathy	Procedure: PNT + PRP|Procedure: PNT alone	Improvement in pain based on a visual analog score|Activity Level|Complications	All	18 Years and older	40	Interventional	Randomized	Parallel Assignment	Single (Participant)	2012, September	https://ClinicalTrials.gov/show/NCT01833598	United States
NCT02430519	Benefits of Platelet Rich Fibrin In Mandibular Molar Furcation Defects	PRFMMFD	Completed	No Results Available	Chronic Periodontitis	Procedure: Furcation treatment with PRF|Procedure: Furcation Treatment with Allograft and GTR|Device: allograft and guided tissue regeneration (GTR) membrane (DFDBM and Healiguide)|Device: autologous platelet-rich fibrin	Vertical clinical attacment level|Horizontal clinical attachment level|Bone fill|Plaque Index|Probing depth|Gingival marginal level	All	30 Years to 50 Years	22	Interventional	Randomized	Parallel Assignment	Double (Participant, Investigator)	2012, September	https://ClinicalTrials.gov/show/NCT02430519	India
NCT02385734	Concentrated Growth Factor in the Treatment of Gingival Recessions		Completed	No Results Available	Gingival Recession	Other: Concentrated Growth Factor Membrane|Procedure: Coronally Advanced Flap	Complete root coverage|Percentage root coverage|Keratinized gingiva width|Recession depth|Gingival Thickness|Probing depth|Clinical attachment loss	All	18 Years and older	20	Interventional	Randomized	Single Group Assignment	Single (Outcomes Assessor)	2013, April	https://ClinicalTrials.gov/show/NCT02385734	Turkey
NCT01816672	Efficacy of AutoloGel Therapy to Usual and Customary Care in Wagner gd 1 and 2 Diabetic Foot Ulcers.		Terminated	No Results Available	Diabetic Foot Ulcer	Device: AutoloGel|Other: Usual and Customary Care	Compare time to heal in Wagner 1 and 2 diabetic foot ulcers at 12 weeks treated with AutoloGel versus usual and customary care|Assess wound healing trajectory and change in Chronic Wound quality of Life W-QOL scores: and to assess the comparative safety of AutoloGel and usual and customary care|Number of patients with adverse events as a measure of tolerability	All	18 Years and older	4	Interventional	Randomized	Parallel Assignment	Single (Outcomes Assessor)	2013, April	https://ClinicalTrials.gov/show/NCT01816672	United States
NCT01819142	AutoloGel Therapy to Usual and Customary Care in Pressure Ulcers		Terminated	No Results Available	Pressure Ulcer	Device: AutoloGel	Time to complete wound healing|Ulcer recurrence|Proportion of healed ulcers|W-QOL (Quality of Life with Chronic Wounds) score|Number of patients with adverse events as a measure of tolerability	All	18 Years and older	2	Interventional	N/A	Single Group Assignment	None (Open Label)	2013, April	https://ClinicalTrials.gov/show/NCT01819142	United States
NCT01843686	Using Autologous Platelet Rich Plasma (PRP) Gel to Treat Deep 2nd and 3rd Degree Burns		Unknown status	No Results Available	Acute Burns	Device: MagellanÂ®|Other: Placebo Saline Gel and Usual and Customary Standard of Care	Demonstrate the safety of application of autologous platelet rich plasma (PRP) gel following excision of an acute deep 2nd and 3rd degree burn.|Assessment of a composite of wound healing measurements	All	18 Years to 86 Years	42	Interventional	Randomized	Parallel Assignment	Double (Care Provider, Investigator)	2013, April	https://ClinicalTrials.gov/show/NCT01843686	United States
NCT01892514	Randomized Clinical Trial for the Treatment of Osteonecrosis of the Femoral Head	AVN-13	Unknown status	No Results Available	Osteonecrosis	Procedure: core decompression	Reduction of the total necrotic area by Magnetic Resonance Imaging (MRI)|Pain reduction by measurement of the Visual Analog Scale (VAS)|Functional status evaluated by Harris Hip Score (HHS) and Western Ontario McMaster Universities Arthritis Index (WOMAC)|maintenance of structural integrity of the joint by Radiography (RX)	All	18 Years to 60 Years	104	Interventional	Randomized	Parallel Assignment	Double (Participant, Outcomes Assessor)	2013, April	https://ClinicalTrials.gov/show/NCT01892514	Italy
NCT01923909	Intraarticular Platelet-rich Plasma Injections Versus Corticosteroid Injections in Primary Knee Osteoarthritis		Withdrawn	No Results Available	Osteoarthritis	Drug: Intra-articular platelet-rich plasma|Drug: Intra-articular corticosteroid injections	Improvement in WOMAC Knee Score|Improvement in SF12 score|Improvement in Oxford Knee Score	All	18 Years and older	0	Interventional	Randomized	Parallel Assignment	Single (Outcomes Assessor)	2013, April	https://ClinicalTrials.gov/show/NCT01923909	Bahrain
NCT02142842	Autologous Adipose Stem Cells and Platelet Rich Plasma Therapy for Patients With Knee Osteoarthritis		Completed	No Results Available	Knee Osteoarthritis	Biological: Autologous adipose tissue stromal vascular fraction and platelet rich plasma	Number of participants with adverse events|Change from the baseline pain score (VAS) at 6 months|Change from baseline Lysholm score at 6 months|Change from baseline MRI assessment	All	18 Years and older	30	Interventional	N/A	Parallel Assignment	Single (Investigator)	2013, April	https://ClinicalTrials.gov/show/NCT02142842	Vietnam
NCT01920152	Platelet Rich Plasma vs Hyaluronic-Acid in Hip OA (Osteoarthritis)		Completed	Has Results	Hip Osteoarthritis	Biological: PRP|Device: Hyaluronic Acid	Survivorship, as Measured by the Frequency of Patient Withdrawal of Their Treated Hip to Undergo Surgery (Total Hip Arthroplasty [THA] or Hip Resurfacing Procedure).|Change in Western Ontario and McMaster Universities Arthritis Index (WOMAC) Pain Sub-score|Western Ontario and McMaster Universities Arthritis Index (WOMAC) Scores at Baseline|Western Ontario and McMaster Universities Arthritis Index…	All	30 Years to 72 Years	38	Interventional	Randomized	Parallel Assignment	Double (Participant, Outcomes Assessor)	2013, August	https://ClinicalTrials.gov/show/NCT01920152	United States
NCT03289416	Bone Marrow Aspirate Compared to Platelet Rich Plasma for Treating Knee Osteoarthritis	EmCyte	Completed	No Results Available	Knee Osteoarthritis	Combination Product: Pure PRP II|Combination Product: PureBMC	Change in Western Ontario and McMaster Universities Osteoarthritis Index (WOMAC)|Change in Subjective International Knee Documentation Committee Subjective Score (IKDC)	All	18 Years to 80 Years	90	Interventional	Randomized	Parallel Assignment	None (Open Label)	2013, December	https://ClinicalTrials.gov/show/NCT03289416	United States
NCT02119520	PLATELET RICH FIBRIN COMBINED WITH 1.2% ATORVASTATIN FOR TREATMENT OF INTRABONY DEFECTS IN CHRONIC PERIODONTITIS		Completed	No Results Available	Periodontitis	Drug: Platelet rich fibrin +Atorvastatin|Drug: Platelet rich fibrin|Procedure: open flap debridement	Percentage radiographic defect depth reduction|change in probing depth|change in relative attachment level|change in plaque levels|change in gingival bleeding|change in gingival margin levels	All	25 Years to 45 Years	96	Interventional	Randomized	Parallel Assignment	Quadruple (Participant, Care Provider, Investigator, Outcomes Assessor)	2013, February	https://ClinicalTrials.gov/show/NCT02119520	India
NCT02120872	Platelet Rich Fibrin Combined With Simvastatin for Treatment of Intrabony Defect in Chronic Periodontitis		Completed	No Results Available	Three Wall Intrabony Defects in Chronic Periodontitis	Drug: Platelet rich fibrin and simvastatin|Biological: Platelet rich fibrin|Procedure: Open Flap Debridement alone	The primary outcome measure of the study was defect depth reduction evaluated radiographically|Probing Depth|Relative Attachment Level|modified Sulcul Bleeding Index|Plaque Index	All	25 Years to 50 Years	90	Interventional	Randomized	Parallel Assignment	Quadruple (Participant, Care Provider, Investigator, Outcomes Assessor)	2013, February	https://ClinicalTrials.gov/show/NCT02120872	India
NCT02397122	Platelet-rich Fibrin and Connective Tissue Graft in Recession Treatment		Completed	Has Results	Gingival Recession	Biological: platelet-rich fibrin|Procedure: connective tissue graft|Procedure: coronally advanced flap	Vertical Recession|Horizontal Recession|Probing Depth|Attachment Level|Keratinized Tissue Width|Tissue Thickness	All	Child, Adult, Older Adult	40	Interventional	Randomized	Parallel Assignment	Single (Outcomes Assessor)	2013, February	https://ClinicalTrials.gov/show/NCT02397122	Turkey
NCT01837264	Phase I, Arteriocyte Magellan MAR01 Therapy - Compartment Syndrome and Battlefield Trauma	Magellan MAR01	Completed	No Results Available	Compartment Syndrome	Device: MagellanÂ®	Time to treatment failure or death|Perfusion and quality of life measurements	All	18 Years to 65 Years	5	Interventional	N/A	Single Group Assignment	None (Open Label)	2013, January	https://ClinicalTrials.gov/show/NCT01837264	United States
NCT01926327	The Effect of Platelet-rich Plasma in Patients With Osteoarthritis of the Knee		Completed	No Results Available	Osteoarthritis	Biological: PRP injection|Biological: Placebo	pain|physical activity|cartilage repair|quality of life|joint replacement	All	18 Years to 65 Years	150	Interventional	Randomized	Parallel Assignment	Double (Participant, Investigator)	2013, January	https://ClinicalTrials.gov/show/NCT01926327	Iran
NCT01944410	Use of PRP in Treatment of Mandibular Traumatic Bone Cyst	TBC	Completed	No Results Available	Traumatic Bone Cyst	Biological: PRP injection	Fulfill bone cyst defect|effect of PRP	All	15 Years to 65 Years	12	Interventional	N/A	Single Group Assignment	None (Open Label)	2013, January	https://ClinicalTrials.gov/show/NCT01944410	Iran
NCT01985633	Mesenchymal Stem Cells Enhanced With PRP Versus PRP In OA Knee	MSCPRPOAK	Unknown status	No Results Available	Osteoarthritis, Knee	Biological: Mesenchymal stem cell suspension|Biological: PRP	Pain relief|Functional Outcome	All	40 Years to 75 Years	24	Interventional	Randomized	Parallel Assignment	Quadruple (Participant, Care Provider, Investigator, Outcomes Assessor)	2013, January	https://ClinicalTrials.gov/show/NCT01985633	India
NCT02135367	Platelet-rich Plasma (PRP) vs Viscosupplementation for the Treatment of Early Knee Articular Degenerative Pathology	PRP-012	Completed	No Results Available	Knee Chondropathy|Knee Early Osteoarthritis	Biological: PRP	IKDC (International Knee Documentation Committee) subjective score|VAS (Visual Analogue Scale) for General Health status|KOOS (Knee injury and Osteoarthritis Outcome Score) score|IKDC objective score|Tegner Score|Adverse events|Patients' satisfaction	All	18 Years to 55 Years	185	Interventional	Randomized	Parallel Assignment	Double (Participant, Outcomes Assessor)	2013, January	https://ClinicalTrials.gov/show/NCT02135367	Italy
NCT02334475	Steroid Versus Platelet Rich Plasma Injection for Chronic Low Back Pain		Completed	No Results Available	Chronic Pain	Biological: Platelet Rich Plasma|Biological: methylprednisolone	pain relief as assessed by change from baseline in VAS ( VISUAL ANALOG SCALE)|functional assessment using change from baseline in MODQ ( MODIFIED OSWESTRY DISABILITY QUESTIONNAIRE)|functional assessment using change from baseline in SF-12 (SHORT FORM HEALTH SURVEY)|treatment emergent adverse drug reactions	All	18 Years to 65 Years	40	Interventional	Randomized	Parallel Assignment	Double (Investigator, Outcomes Assessor)	2013, July	https://ClinicalTrials.gov/show/NCT02334475	India
NCT01817218	Feasibility and Safety and Evaluation of the Potential Efficacy of Autologous Platelet-rich Plasma in the Treatment of Vascular Venous Ulcers	PRP-2012	Completed	No Results Available	Chronic Ulcer	Drug: Platelet Rich Plasma|Device: Osakidetza protocol	Change of ULCER AREA|Change of the percentage OF PATIENTS WITH A ONLY ONE TREATMENT FOR WEEK|REDUCTION IN ULCER SIZE|Change of the CIVIQ SCORE	All	40 Years and older	40	Interventional	Randomized	Parallel Assignment	None (Open Label)	2013, June	https://ClinicalTrials.gov/show/NCT01817218	Spain
NCT01911650	A Pilot Study: Treatment of Achilles Tendinopathy With Platelet-Rich Plasma Therapy		Completed	No Results Available	Achilles Tendinitis	Other: Autologous Platelet Rich Plasma|Other: Ultrasound Imaging|Other: Quality of Life Questionnaires	Structure and Biomechanical function|Quality of Life Assessment	All	18 Years to 65 Years	20	Interventional	Randomized	Parallel Assignment	Single (Outcomes Assessor)	2013, June	https://ClinicalTrials.gov/show/NCT01911650	United States
NCT01957631	Comparing Steroid Injections and Platelet Rich Plasma Injections in the Treatment of Plantar Fasciitis		Withdrawn	No Results Available	Plantar Fasciitis	Drug: Corticosteroid injection (Bupivacaine and Depo Medrol)|Biological: Platelet rich plasma injection	Pain Score|Ultrasound findings	All	18 Years and older	0	Interventional	Randomized	Parallel Assignment	Single (Outcomes Assessor)	2013, June	https://ClinicalTrials.gov/show/NCT01957631	Bahrain
NCT02396290	Clinical Effect of Platelet Rich Plasma Combined With Laser on Scar		Completed	No Results Available	Acne Scar	Procedure: fractional carbon dioxide laser with platelet rich plasma|Procedure: fractional carbon dioxide laser with NS	Global assessment of acne scar|ECCA (Ã©chelle d'Ã©valuation clinique des cicatrices d'acnÃ©)|adverse effect assessment	All	19 Years to 40 Years	29	Interventional	Randomized	Single Group Assignment	Double (Participant, Outcomes Assessor)	2013, March	https://ClinicalTrials.gov/show/NCT02396290	Republic of Korea
NCT02941419	Treatment of PAD by Platelet Lysate for Therapeutic Angiogenesis		Completed	No Results Available	Critical Limb Ischemia	Biological: Platelet lysate	Assessment the safety of platelet lysate injection|Assessment the efficacy of platelet lysate injection	All	18 Years to 70 Years	10	Interventional	N/A	Single Group Assignment	None (Open Label)	2013, March	https://ClinicalTrials.gov/show/NCT02941419	Jordan
NCT03096210	Titanium-Prepared Platelet Rich Fibrin in the Sinus Lifting Procedure		Completed	No Results Available	Maxillary Sinus	Other: Titanium-Prepared Platelet Rich Fibrin|Other: Allograft (CTBA Allograft)	Histological Examination|Radiological Examination|Implant stability measurements	All	42 Years to 69 Years	18	Interventional	Randomized	Parallel Assignment	None (Open Label)	2013, March	https://ClinicalTrials.gov/show/NCT03096210	Turkey
NCT01782885	Comparison of Acetaminophen and PRP Therapy for Knee OA		Completed	Has Results	Knee Osteoarthritis	Procedure: Intra-articular injection of PRP|Drug: Acetaminophen	Change in Western Ontario and McMaster Universities Arthritis Index (WOMAC)|Change in Visual Analog Scale (VAS)	All	18 Years and older	543	Interventional	Randomized	Parallel Assignment	None (Open Label)	2013, May	https://ClinicalTrials.gov/show/NCT01782885	Mexico
NCT01920373	Platelet-Rich Plasma vs Corticosteroid Injection as Treatment for Degenerative Pathology of the Temporomandibular Joint		Withdrawn	No Results Available	Degenerative Joint Disease	Drug: Group A (corticosteroid injection group)|Biological: Group B (platelet rich plasma injection group)	Pain relief|Improvement in function	All	Child, Adult, Older Adult	0	Interventional	Randomized	Parallel Assignment	Single (Participant)	2013, November	https://ClinicalTrials.gov/show/NCT01920373	United States
NCT01972438	A Randomized, Controlled, Double-Masked, Clinical Trial of Autologous Serum Eye Drops for Severe Ocular Chronic Graft-versus-Host Disease (GVHD) in Hematopoietic Stem Cell Transplant (HSCT) Patients	GVHD ASED	Terminated	Has Results	Graft vs Host Disease	Drug: ASEDs|Drug: Saline	Proportion of Participants Who Experienced a â‰¥ 50% Reduction in the Combined Score of the Modified Oxford Punctate Keratopathy Grading and the NIH/National Eye Institute (NEI) Visual Analogue Scale in the Study Eye From Baseline to Month 3.|Number of Systemic and Ocular Toxicities and Adverse Events|Number of Participants Withdrawn From the Study Treatment Due to Vision Loss, Adverse Events or …	All	18 Years and older	18	Interventional	Randomized	Crossover Assignment	Triple (Participant, Investigator, Outcomes Assessor)	2013, November	https://ClinicalTrials.gov/show/NCT01972438	United States
NCT02154906	Clinical and Radiographic Evaluation of Demineralized Freeze-Dried Bone Allograft Versus Platelet Rich Fibrin for the Treatment of Periodontal Intrabony Defects in Humans		Completed	Has Results	Periodontitis	Device: DFDBA|Device: autologous platelet rich fibrin	Change in Clinical Attachment Level (CAL)|Change in Radiographic Bone Level	All	18 Years to 99 Years	44	Interventional	Randomized	Parallel Assignment	Single (Outcomes Assessor)	2013, November	https://ClinicalTrials.gov/show/NCT02154906	United States
NCT02283554	Platelet Rich Fibrin With 1% Metformin Gel for Treatment of Intrabony Defects		Completed	No Results Available	Periodontitis	Procedure: open flap debridement (OFD)|Other: Platelet rich fibrin (PRF)|Drug: Metformin	radiographic defect depth reduction from baseline to 9 months.|Change in PD|Change in RAL|Change in GML|Change in mSBI|Cgange in PI	All	30 Years to 50 Years	120	Interventional	Randomized	Parallel Assignment	Triple (Participant, Investigator, Outcomes Assessor)	2013, November	https://ClinicalTrials.gov/show/NCT02283554	India
NCT02369250	Rosuvastatin Gel With 1:1 Mixture of Platelet-rich Fibrin and Bone Graft in Mandibular Degree II Furcation Defects		Completed	No Results Available	Furcation Defects	Drug: Rosuvastatin|Biological: platelet rich fibrin	BONE FILL|Probing depth|Clinical attachment level	All	26 Years to 45 Years	110	Interventional	Randomized	Crossover Assignment	Quadruple (Participant, Care Provider, Investigator, Outcomes Assessor)	2013, November	https://ClinicalTrials.gov/show/NCT02369250	India
NCT02712242	PRF for Accelerating Palatal Healing		Completed	No Results Available	Gingival Recession	Other: Platelet Rich Fibrin|Other: Butyl cyanoacrylate|Other: Wet gauze	Epithelialization|Sensibility disorders|feeding habits|Delayed bleeding|Immediate Bleeding|Pain	All	21 Years to 48 Years	125	Interventional	Randomized	Parallel Assignment	Single (Investigator)	2013, November	https://ClinicalTrials.gov/show/NCT02712242	Turkey
NCT02923310	Evaluation of Two Types of PRP in Knee Osteoarthritis		Unknown status	No Results Available	Osteoarthrosis	Biological: Platelets Rich Plasma|Biological: Leucocyte - Platelets Rich Plasma|Drug: Hialuronic Acid	Womac	All	18 Years to 80 Years	120	Interventional	Randomized	Crossover Assignment	Double (Participant, Investigator)	2013, November	https://ClinicalTrials.gov/show/NCT02923310	Brazil
NCT02989961	Safety and Efficacy of Resticutis Compared to Platelet-Poor Plasma for Treating Diabetic Foot Ulcers		Unknown status	No Results Available	Diabetic Foot Ulcer	Other: Resticutis|Other: Platelet-Poor Plasma (PPP)	Incidence of Treatment-Emergent Adverse Events [Safety and Tolerability]) as a result of the injection|Assess the efficacy of autologous Resticutis injection by clinical examination	All	18 Years to 70 Years	20	Interventional	Randomized	Crossover Assignment	Double (Participant, Care Provider)	2013, November	https://ClinicalTrials.gov/show/NCT02989961	Jordan
NCT01816633	Effectiveness of AutoloGel Therapy in Diabetic Foot Ulcers		Terminated	No Results Available	Diabetic Foot Ulcers	Device: AutoloGel	Time to heal|Ulcer recurrence|Incidence of amputations|Proportion of completely healed ulcers|W-QOL (Quality of life with Chronic Wounds) score|Number of patients with adverse events as a measure of tolerability	All	18 Years and older	3	Interventional	N/A	Single Group Assignment	None (Open Label)	2013, October	https://ClinicalTrials.gov/show/NCT01816633	United States
NCT01817543	A Cohort Trial Comparing AutoloGel Therapy to Usual and Customary Care in Venous Leg Ulcers		Terminated	No Results Available	Venous Leg Ulcer	Device: AutoloGel	Time to wound closure|Proportion of wounds healed|Frequency of ulcer recurrence|Change in Quality of Life with Chronic Wounds (W-QOL) Score|Number of patients with adverse events as a measure of tolerability	All	18 Years and older	2	Interventional	N/A	Single Group Assignment	None (Open Label)	2013, October	https://ClinicalTrials.gov/show/NCT01817543	United States
NCT01957124	Treatment of the Hypertensive Leg Ulcers by PRF Application		Terminated	No Results Available	Hypertensive Leg Ulcer	Procedure: PRF (Platelet-Rich Fibrin)	Pain auto evaluation (spontaneous and caused by local care)	All	18 Years and older	10	Interventional	Non-Randomized	Single Group Assignment	Single (Participant)	2013, October	https://ClinicalTrials.gov/show/NCT01957124	France
NCT02978833	Platelet-rich Plasma vs. Whole Blood for Gluteus Medius Tendinopathy		Terminated	Has Results	Tendinopathy|Hip Pain	Biological: PRP|Biological: Whole Blood|Device: Ultrasound	Improvement in Pain|Improvement in Function|Patient Satisfaction|Quality of Movement During the Forward Step-down Test|Pain During Side-lying Hip Abduction|Pain During Forward Step-down Test	All	30 Years to 65 Years	2	Interventional	Randomized	Parallel Assignment	Double (Participant, Investigator)	2013, October	https://ClinicalTrials.gov/show/NCT02978833	United States
NCT01458691	Intra-articular Injection of Allogeneic Platelet Rich Plasma (PRP) for Adhesive Capsulitis		Completed	No Results Available	Adhesive Capsulitis	Procedure: Steroid injection into the glenohumeral joint|Procedure: Allogeneic PRP injection into the glenohumeral joint	SPADI(Shoulder Pain and Disability Index)Score|Safety determined with symptoms & signs of infection and immune response and adverse events evaluated with NCI-CTCAE v3.0	All	18 Years and older	58	Interventional	Randomized	Parallel Assignment	Double (Participant, Outcomes Assessor)	2013, September	https://ClinicalTrials.gov/show/NCT01458691	Republic of Korea
NCT02797899	Effect of PRF Palatal Bandage on Pain Scores and Wound Healing After Free Gingival Graft		Completed	No Results Available	Pain|Wound Healing	Device: Platelet Rich Fibrin	Changes in Visual Analog scale (VAS)|Changes in contour of the surgical area|Changes in degree of color match|Changes in tissue texture	All	18 Years to 60 Years	24	Interventional	Randomized	Parallel Assignment	Double (Investigator, Outcomes Assessor)	2013, September	https://ClinicalTrials.gov/show/NCT02797899	Saudi Arabia
NCT03616925	Evaluation of Platelet Rich Fibrin Matrix as Regenerative Material in Intraosseous Defects		Completed	No Results Available	Regenerative Inflammation	Biological: Platelet Rich Fibrin Matrix kit|Procedure: surgical open flap debridement	the clinical change in regenerative potential of platelet rich fibrin matrix (PRFM) and open flap debridement (OFD) and OFD alone in periodontal defects.|Early wound healing index (EHI) was used to assess the wound healing potential of PRFM|change in the radiographic parameters in both the groups i.e,PRFM+OFD and OFD alone	All	30 Years to 55 Years	30	Interventional	Randomized	Parallel Assignment	None (Open Label)	2013, September	https://ClinicalTrials.gov/show/NCT03616925	India
NCT01945528	Platelet Rich Plasma (PRP) in Chronic Epicondylitis	B-PRPtendon	Completed	No Results Available	Epicondylitis	Drug: US-guided tenotomy with PRP|Drug: US-guided tenotomy with lidocaine	changes in the DASH-E score|Percentage of patients that achieve a successful treatment|Pain reduction as measured by VAS.|changes in echogenicity and vascularity as assessed by Doppler sonography|frequency, severity, intensity and duration of adverse events	All	35 Years to 75 Years	86	Interventional	Randomized	Parallel Assignment	Double (Participant, Outcomes Assessor)	2014, April	https://ClinicalTrials.gov/show/NCT01945528	Spain
NCT02071979	Registry Trial of the Effectiveness of Platelet Rich Plasma for Chronic Non-Healing Wounds	CMS	Terminated	No Results Available	Diabetic Foot Ulcers|Venous Ulcers|Pressure Ulcers	Device: Autologous PRP Gel|Device: Autologous PRP Injections|Device: Autologous PRP Gel plus PRP Injections|Procedure: Standard Wound Care	Wound Size|Rate of wound closure (change in wound size over time)|Complete wound healing|Health Related Quality of Life|Wound recurrence	All	18 Years and older	1500	Interventional	Randomized	Single Group Assignment	Single (Outcomes Assessor)	2014, April	https://ClinicalTrials.gov/show/NCT02071979	United States
NCT02074943	Efficacy and Safety of Platelet Rich Plasma in Androgenetic Alopecia		Unknown status	No Results Available	Androgenetic Alopecia	Biological: PRP	The degree of hair regrowth based on the hair regrowth score (RGS) for each side of scalp.|Changes in hair count and caliber. Changes in hair count and caliber	All	18 Years to 70 Years	20	Interventional	N/A	Single Group Assignment	Double (Participant, Outcomes Assessor)	2014, April	https://ClinicalTrials.gov/show/NCT02074943	Canada
NCT02882464	Effect of Dose-dependent Platelet Rich Fibrin(PRF)	PRF	Completed	No Results Available	Gingival Recession	Device: PC-02 Centrifuge device,2PRF+CAF|Device: PC-02 Centrifuge device, 4 PRF+CAF|Procedure: CTG+CAF	Change from baseline clinical measurement of gingival depth and gingival recession by periodontal Williams Type Probe as millimeter at postoperative 6 month|Change from baseline measurement of keratinized tissue thickness on defects region by spreader and digital calliper at 6 months|Change from baseline measurement root coverage at 6 months in millimeters by periodontal probe and change from bas…	All	18 Years to 52 Years	21	Interventional	Randomized	Parallel Assignment	None (Open Label)	2014, April	https://ClinicalTrials.gov/show/NCT02882464	Turkey
NCT04942821	The Evaluation Clinical Results of Coronally Advanced Flap With Platelet Rich Fibrin		Completed	No Results Available	Root Coverage	Procedure: Platelet rich fibrin and coronally advanced flap|Procedure: Connective tissue graft and coronally advanced flap	Percentage of Root Coverage|Complete Root Coverage|Change from Baseline Keratinized Tissue Width at 3 months|Change from Baseline Keratinized Tissue Width at 6 months|Change from Baseline Keratinized Tissue Width at 12 months|Change from Baseline Gingival Thickness at 3 months|Change from Baseline Gingival Thickness at 6 months|Change from Baseline Gingival Thickness at 12 months	All	18 Years to 65 Years	12	Interventional	Randomized	Parallel Assignment	Single (Outcomes Assessor)	2014, April	https://ClinicalTrials.gov/show/NCT04942821	Turkey
NCT02211521	Comparison of Autologous Platelet-rich Plasma With Hyaluronic Acid for the Treatment of Osteoarthritis of the Knee Joint		Completed	No Results Available	Osteoarthritis, Knee	Biological: PRP|Drug: Hyaluronic acid	Change from baseline in International Knee Documentation Committee subjective score at week 24|Change from baseline in VAS (Visual Analogue scale) for pain during walking|Change from baseline in Western Ontario and McMaster Universities Arthritis Index|Number of Participants with Adverse Events|Change from baseline in Samsung Medical Center Patellofemoral score (SMC patellofemoral score)|Patient …	All	40 Years to 80 Years	110	Interventional	Randomized	Parallel Assignment	Quadruple (Participant, Care Provider, Investigator, Outcomes Assessor)	2014, August	https://ClinicalTrials.gov/show/NCT02211521	Republic of Korea
NCT02239029	Platelet Rich Plasma on Osteoarthritis of Knee		Completed	No Results Available	Knee Osteoarthritis	Drug: platelet rich plasma|Drug: Normal saline	Change from baseline of pain on 2nd week, 1st month, 3rd month and 6th month after PRP.|Change from baseline in severity of symptoms and functional status on 2nd week, 1st month, 3rd month and 6th month after treatment.|Change from baseline in balance function on 2nd week, 1st month, 3rd month and 6th month after treatment.|Change from baseline in muscle strength of lower extremities on 2nd week,…	All	35 Years to 75 Years	20	Interventional	Randomized	Parallel Assignment	Double (Participant, Outcomes Assessor)	2014, August	https://ClinicalTrials.gov/show/NCT02239029	Taiwan
NCT03129971	Platelet-rich Plasma Combined With Conventional Surgery in the Treatment of Atrophic Nonunion of Femoral Shaft Fractures		Unknown status	No Results Available	Nonunion of Fracture	Procedure: conventional surgery|Procedure: autologous platelet-rich plasma	Fracture healing rate|Visual analogue scale scores	All	18 Years to 70 Years	92	Interventional	Randomized	Parallel Assignment	None (Open Label)	2014, August	https://ClinicalTrials.gov/show/NCT03129971	China
NCT02303496	Autologous Platelet-Rich Plasma Cream for Photoaging and Chronological Skin Aging		Unknown status	No Results Available	Chronological Aging of Skin|Photoaging of Skin	Biological: Platelet Rich Plasma Cream|Biological: Placebo - Sterile Water Cream	Global efficacy evaluations and quantitative analyzes.|Deep and fine wrinkling,|Number of Participants with Adverse Events and Type of Adverse Effects.|Smell and texture of cream|Changes from baseline and placebo group.|Amount of pigmentation|Amount of vascularization|Clarity of skin	Female	35 Years to 65 Years	20	Interventional	Randomized	Single Group Assignment	Double (Participant, Care Provider)	2014, December	https://ClinicalTrials.gov/show/NCT02303496	Turkey
NCT02612792	Platelet Rich Fibrin+1.2% Atorvastatin in Treatment of Mandibular Degree II Furcation Defects		Completed	No Results Available	Furcation Defects	Procedure: Open flap debridement (OFD)|Procedure: OFD with Platelet rich fibrin (PRF)|Procedure: OFD with Platelet rich fibrin (PRF)+1.2% Atorvastatin (Drug) in gel form	. Radiographic bone fill assessed in percentage|probing depth measured in mm|Relative vertical attachment level measured in mm|Relative horizontal attachment level measured in mm|modified sulcus bleeding index|plaque index	All	30 Years to 50 Years	82	Interventional	Randomized	Parallel Assignment	Double (Participant, Investigator)	2014, December	https://ClinicalTrials.gov/show/NCT02612792	India
NCT02832583	Autologous Platelet Rich Plasma Combined to Hyaluronic Acid Obtained With Regen-Kit BCT-HA in Aesthetic Medicine		Completed	No Results Available	Skin Wrinkling	Device: Regenkit BCT-HA Cellular Matrix	Evaluate the changes of facial apparent overall assessed by FACE-Q scale.|Evaluate the changes of skin elasticity assessed by the CutometerÂ®	All	40 Years and older	31	Interventional	N/A	Single Group Assignment	None (Open Label)	2014, December	https://ClinicalTrials.gov/show/NCT02832583	Switzerland
NCT02984228	Platelet-rich Plasma vs. Hyaluronic Acid for Glenohumeral Osteoarthritis		Completed	Has Results	Osteoarthritis|Shoulder Pain	Biological: PRP|Drug: Hyaluronic Acid|Device: Ultrasound	Shoulder Pain and Disability Index (SPADI) Score|Shoulder Function|Number of Patients Who Were Satisfied After Treatment|Number of Patients With Complication Events After the Procedure	All	18 Years to 100 Years	70	Interventional	Randomized	Parallel Assignment	Triple (Participant, Investigator, Outcomes Assessor)	2014, December	https://ClinicalTrials.gov/show/NCT02984228	United States
NCT02019537	Subacromial Injection of Allogeneic Platelet Rich Plasma (PRP) for Shoulder Impingement Syndrome		Completed	No Results Available	Shoulder Impingement Syndrome	Procedure: Steroid injection into the subacromial space|Procedure: Allogeneic PRP injection into the subacromial space	Safety determined with symptoms & signs of infection and immune response and adverse events evaluated with NCI-CTCAE v3.0|Constant-Murley score	All	18 Years and older	60	Interventional	Randomized	Parallel Assignment	Double (Participant, Outcomes Assessor)	2014, February	https://ClinicalTrials.gov/show/NCT02019537	Republic of Korea
NCT02249377	PRP vs Corticosteroid in Baker's Cyst		Terminated	Has Results	Baker's Cyst	Other: Platelets-Rich-Plasma|Drug: Corticosteroid	Outcome of Baker's Cysts With the Use of Platelets-Rich-Plasma Versus Corticosteroid|Recurrence of Baker's Cysts Treated on Each Group|Complications|Side Effects	All	18 Years to 100 Years	50	Interventional	Randomized	Parallel Assignment	None (Open Label)	2014, February	https://ClinicalTrials.gov/show/NCT02249377	United States
NCT02692079	The Effectiveness of Titanium-Prepared Platelet-Rich Fibrin on Angiogenic Biomarkers in Gingival Crevicular Fluid	T-PRF	Completed	No Results Available	Chronic Periodontitis|Intrabony Periodontal Defect	Procedure: T-PRF|Procedure: Allograft	Platelet-derived growth factor-BB (ng/Âµl) , vascular endothelial growth factor-A (ng/Âµl), fibroblast growth factor-2 (ng/Âµl), anjiogenin (ng/Âµl), angiostatin (ng/Âµl)|The Volume of Gingival Crevicular Fluid (microliter)	All	26 Years to 59 Years	25	Interventional	Randomized	Parallel Assignment	Double (Participant, Investigator)	2014, February	https://ClinicalTrials.gov/show/NCT02692079	Turkey
NCT01843504	Platelet-Rich Plasma (PRP) Injection for the Treatment of Chronic Patellar Tendinopathy	PRP	Enrolling by invitation	No Results Available	Chronic Patellar Tendinopathy|Chronic PT	Biological: platelet rich plasma|Other: saline	Change in Victorian Institute of Sport Assessment-Patellar (VISAP) Score|Change in International Knee Documentation Committee (IKDC) Score|Change in Knee Injection Questionnaire Score|Change in Thickness of Patellar Tendon Compared to Contralateral|Change in Neovascularity of Patellar Tendon|Change in Hypoechogenicity of Patellar Tendon|Change in Stiffness of Patellar Tendon	All	18 Years to 65 Years	44	Interventional	Randomized	Parallel Assignment	Single (Participant)	2014, January	https://ClinicalTrials.gov/show/NCT01843504	United States
NCT02012530	PRP vs HA Intra-articular Knee Injections for Cartilage Defects		Unknown status	No Results Available	Osteoarthritis	Procedure: HA|Procedure: PRP	Clinical outcome|Change in VAS Score at 3 months	All	18 Years to 65 Years	100	Interventional	Randomized	Parallel Assignment	None (Open Label)	2014, January	https://ClinicalTrials.gov/show/NCT02012530	United Kingdom
NCT02087319	Effect of PRP on the Therapy for Hair Growth		Completed	No Results Available	Hair Loss/Baldness	Other: hair loss, baldness (patient's own platelet-rich plasma)	examination the effect of PRP on hair loss/baldness	All	20 Years to 70 Years	10	Interventional	N/A	Single Group Assignment	None (Open Label)	2014, January	https://ClinicalTrials.gov/show/NCT02087319	Taiwan
NCT02088268	Treatment of PRP on Diabetes Wound	PRP	Completed	No Results Available	Diabetic Ulcers on Both Feet	Other: wound healing	effect of PRP on diabete wound closure	All	20 Years to 70 Years	10	Interventional	N/A	Single Group Assignment	None (Open Label)	2014, January	https://ClinicalTrials.gov/show/NCT02088268	Taiwan
NCT02198001	Prospective Randomized Study: Assessment of PRF Efficacy in Prevention of Jaw Osteonecrosis After Tooth Extraction	PRF	Unknown status	No Results Available	Bisphosphonate-Associated Osteonecrosis of the Jaw	Drug: tooth extraction with antibiotics (amoxicillin- clavulanate, clindamycine)|Procedure: atraumatic extraction	Number of jaw osteonecrosis after tooth extraction	All	50 Years and older	100	Interventional	Randomized	Parallel Assignment	Single (Outcomes Assessor)	2014, January	https://ClinicalTrials.gov/show/NCT02198001	Belgium
NCT02244671	Botulinum-assisted Orbital Fat Augmentation With PRP (Platelet-rich-plasma)		Completed	No Results Available	Orbital Atrophy	Procedure: fat, PRP, botulinum toxin|Drug: botulinum toxin|Device: PRP	Orbital volume	All	21 Years to 75 Years	6	Interventional	N/A	Single Group Assignment	None (Open Label)	2014, January	https://ClinicalTrials.gov/show/NCT02244671	United States
NCT02335866	Platelet-Rich Fibrin in the Treatment of Multiple Gingival Recessions		Completed	No Results Available	Gingival Recessions	Procedure: test groups|Procedure: Control groups	Complete root coverage|Gingival recession depth|Keratinized tissue width|Pain scores	All	18 Years to 60 Years	20	Interventional	Randomized	Single Group Assignment	None (Open Label)	2014, January	https://ClinicalTrials.gov/show/NCT02335866	Turkey
NCT02393040	Study to Assess Efficacy of Platelet-Rich Plasma in Androgenetic Alopecia	PRP	Unknown status	No Results Available	Androgenetic Alopecia|Alopecia|Hair Loss	Other: PRP/Saline	Determine the treatment efficacy by measuring hair regrowth score for each side of scalp.|Determine the treatment efficacy by measuring hair density for each side of scalp|Determine the treatment efficacy by measuring anagen/telogen ratio for each side of scalp|Global photographs of three areas of the scalp (evaluation of hair growth will be assessed by comparison of standardized images)	All	18 Years to 65 Years	50	Interventional	N/A	Single Group Assignment	Triple (Participant, Investigator, Outcomes Assessor)	2014, January	https://ClinicalTrials.gov/show/NCT02393040	Spain
NCT02448407	Intraarticular Injections of Platelet-rich Plasma in Pain's Treatment of the Osteoarthritic Knee		Completed	No Results Available	Knee Osteoarthritis	Biological: Platelet rich plasma|Drug: Hyaluronic acid	Changes from baseline Visual Analogue Scale (VAS) value|Changes from baseline Knee and Osteoarthritis Outcome System (KOOS) scale value|Effects on quality of life|All reported adverse events	All	40 Years to 80 Years	52	Interventional	Randomized	Parallel Assignment	Double (Participant, Investigator)	2014, January	https://ClinicalTrials.gov/show/NCT02448407	Spain
NCT02521467	Adjunctive Role of PRF After Free Gingival Graft Harvesting - Case Series		Completed	No Results Available	Platelets Rich Fibrin, Palatal Donor Tissue	Biological: Platelets Rich Fibrin in healing of palatal donor tissue|Other: Placebo	Pain Assessment by Visual Analog Scale (VAS)|Clinical healing of the palate	All	20 Years to 45 Years	10	Interventional	Non-Randomized	Parallel Assignment	Single (Outcomes Assessor)	2014, January	https://ClinicalTrials.gov/show/NCT02521467	Egypt
NCT03160781	Intraosseous PRP for Knee Osteoarthritis: Pilot Study		Completed	No Results Available	Knee Osteoarthritis	Biological: Platelet Rich Plasma	Pain according to KOOS scale at 6 months after treatment|Symptoms according to KOOS scale at 6 months after treatment|Function according to KOOS scale at 6 months after treatment|Sport Activity according to KOOS scale at 6 months after treatment|QoL according to KOOS scale at 6 months after treatment	All	40 Years to 77 Years	19	Interventional	N/A	Single Group Assignment	None (Open Label)	2014, January	https://ClinicalTrials.gov/show/NCT03160781	Spain
NCT02169362	Applying Platelet Rich Plasma (PRP) Gel to Acute Deep Partial Thickness Thermal Injuries		Unknown status	No Results Available	Acute Deep Partial Thickness Thermal Burns	Device: Autologous Platelet Rich Plasma (PRP) Gel (MagellanÂ® Bio-Bandageâ„¢)	Safety as measured by Adverse Events|Delay or minimization of skin grafting requirements following burn injury|Improved wound healing trajectory as compared to standard of care|Increased rate of wound closure as compared to standard of care|Reduced scarring, pain and pruritus|Improved Skin-Healing Quality	All	18 Years to 86 Years	36	Interventional	Randomized	Single Group Assignment	Triple (Participant, Investigator, Outcomes Assessor)	2014, July	https://ClinicalTrials.gov/show/NCT02169362	United States
NCT02173743	Platelet-rich Plasma in Calcific Tendinitis		Completed	No Results Available	Calcific Tendinitis	Other: PRP|Other: Control	Numeric Rating Scale (NRS) pain|Constant-Murley Score (CMS)|Quality of Life (EQ-5D)	All	18 Years to 55 Years	80	Interventional	Randomized	Parallel Assignment	Double (Participant, Outcomes Assessor)	2014, July	https://ClinicalTrials.gov/show/NCT02173743	Netherlands
NCT02183896	Efficacy of PRP (Platelet Rich Plasma) Following Arthroscopic Microfracture of Chondral Lesions of the Hip		Withdrawn	No Results Available	Femoroacetabular Impingement|Chondral Lesions	Biological: Platelet-rich plasma (PRP)|Drug: Saline	MRI dGEMRIC|PA Hip X-Ray|International Hip Outcome Tool (IHOT)|Western Ontario and McMaster (WOMAC) osteoarthritis index|Non-arthritic hip score|Range of Motion (ROM)|Flexion Abduction and External Rotation (FABER)|Bicycle Kicks	All	18 Years to 50 Years	0	Interventional	Randomized	Parallel Assignment	Single (Participant)	2014, July	https://ClinicalTrials.gov/show/NCT02183896	United States
NCT02246530	Non-Surgical Treatment for Rotator-Cuff Tears Using Platelet-Rich-Plasma		Terminated	Has Results	Partial Tear of Rotator Cuff|Tendinopathy of Rotator Cuff	Procedure: PRP injection into PTRCT|Drug: Subacromial steroid bursal injection	Diagnostic Ultrasound|Shoulder Pain and Disability Index	All	19 Years to 75 Years	11	Interventional	Randomized	Single Group Assignment	Single (Outcomes Assessor)	2014, July	https://ClinicalTrials.gov/show/NCT02246530	United States
NCT02300246	Clinical, Histological and Micro-computed Tomographic Evaluation of Neoformed Tissue in Post-extraction Sockets Covered With Platelet-rich Fibrin (PRF) Membrane: a Randomized Controlled Trial		Unknown status	No Results Available	Alveolar Socket Preservation	Procedure: Platelet-Rich Fibrin	Dimensional changes of the alveolar crest.	All	18 Years and older	30	Interventional	Randomized	Parallel Assignment	Single (Participant)	2014, July	https://ClinicalTrials.gov/show/NCT02300246	Brazil
NCT02365142	Treatment of Osteoarthritis by Intra-articular Injection of Bone Marrow Mesenchymal Stem Cells With Platelet Rich Plasma	CMM-PRGF/ART	Unknown status	No Results Available	Knee Osteoarthritis	Biological: 100 million Bone marrow mesenchimal stem cells|Biological: Platelet Rich plasma (PRGF)	Baseline Visual analogue scale (VAS) Baseline Visual analogue scale (VAS)|Baseline value of knee injury and osteoarthritis outcome score (Koos).|Baseline Western Ontario and McMaster Universities Osteoarthritis Index score (WOMAC).|Baseline SF-36 value|Baseline euroquol 5D value|Baseline Lequesne index|Baseline femorotibial distance|Number of Participants with Serious and Non-Serious Adverse Even…	All	40 Years to 80 Years	38	Interventional	Randomized	Parallel Assignment	None (Open Label)	2014, June	https://ClinicalTrials.gov/show/NCT02365142	Spain
NCT02512952	Treatment of Periodontal Intrabony Defects Using Autologous Platelet Rich Fibrin vs Titanium Platelet Rich Fibrin		Completed	No Results Available	Periodontitis	Procedure: Open flap debridement (OFD)|Procedure: OFD with Platelet rich fibrin (PRF)|Procedure: OFD with Titanium Platelet rich fibrin (TPRF)	defect depth reduction (DDR)|change in clinical attachment level (CAL)|change in probing pocket depths (PPD)|change in plaque index (PI)	All	20 Years to 55 Years	38	Interventional	Randomized	Parallel Assignment	Quadruple (Participant, Care Provider, Investigator, Outcomes Assessor)	2014, June	https://ClinicalTrials.gov/show/NCT02512952	India
NCT02601170	Platelet-Rich Plasma Intra-Articular Injection in Treating Hemophilic Arthropathy		Completed	Has Results	Hemophilia|Hemophilic Arthropathy	Biological: Platelet-Rich Plasma Intra-Articular Injection|Drug: Hyaluronic Acid Viscosupplementation	Pain (Visual Analogue Scale) and Change From Baseline at 1, 2, 3 &6 Months|Western Ontario and McMaster Universities Osteoarthritis Index (WOMAC) From Baseline at 1, 2, 3 &6 Months|Short Form-36 (SF-36) From Baseline at 1, 2, 3 &6 Months|Ultrasonographic Synovial Thickness (mm) and Change From Baseline at 1, 2, 3 &6 Months|Synovial Hyperemia (Score) and Change From Baseline at 1, 2, 3 &6 Months|R…	All	20 Years to 65 Years	22	Interventional	Non-Randomized	Parallel Assignment	Single (Outcomes Assessor)	2014, June	https://ClinicalTrials.gov/show/NCT02601170	Taiwan
NCT02652169	PRF With Topical Antibiotics or Antiseptics in Chronical Wounds Version 1.4	PRF-TAT	Recruiting	No Results Available	Chronic Skin Ulcer	Drug: PRF mixed with amikacin and teicoplanin|Drug: PRF mixed with PHMB plus Macrogolol|Drug: PRF plus normal saline|Other: Silver gauze	reduction in wound area|Number of patients in necessity to initiate systemic antimicrobial therapy based on the opinion of a senior infectious disease consultant arises (subjective assessment based on wound inflammation, serum c-reactive protein levels and leucocyte count)|Elevation of C-reactive protein over 7 mg/dl (normal value 0.5 mg/dl)|time to sterility of the wound|Relative wound volume an…	All	18 Years and older	120	Interventional	Randomized	Parallel Assignment	Quadruple (Participant, Care Provider, Investigator, Outcomes Assessor)	2014, June	https://ClinicalTrials.gov/show/NCT02652169	Austria
NCT03026855	Autologous Platelet Rich Plasma (PRP) for the Treatment of Chronic Non-Healing Ulcers		Completed	No Results Available	Chronic Ulcer	Biological: Autologous PRP Gel and PRP Injection	Number of Wound/ Ulcers Healed|Time to Ulcer Healing|Reduction in Pain using VAS pain score|Changes in Quality of Life using the SF-36 Questionnaire|Number of participants with treatment-related Adverse Events	All	18 Years to 85 Years	24	Interventional	N/A	Single Group Assignment	None (Open Label)	2014, June	https://ClinicalTrials.gov/show/NCT03026855	India
NCT01828892	Glue Application in the Treatment of Low-Output Fistulas	FG-treatment	Unknown status	No Results Available	Low-output External Gastrointestinal Fistula	Procedure: Endoscopy exploration and glue application|Procedure: Endoscopy exploration|Drug: Antibiotics (ceftazidime, cefotaxime, or meropenem, with or without vancomycin)|Dietary Supplement: Nutrition support	Closure rates up to 14 days|Number of adverse events	All	18 Years to 65 Years	30	Interventional	Randomized	Parallel Assignment	None (Open Label)	2014, March	https://ClinicalTrials.gov/show/NCT01828892	China
NCT02031367	Efficacy of Platelet Rich Plasma vs. Corticosteroid Injections for Treating Greater Trochanteric Pain Syndrome		Unknown status	No Results Available	Greater Trochanteric Pain Syndrome	Drug: Triamcinolone Acetonide|Other: Platelet Rich Plasma	Pain|Functional outcomes	All	18 Years and older	50	Interventional	Randomized	Single Group Assignment	Double (Participant, Care Provider)	2014, March	https://ClinicalTrials.gov/show/NCT02031367	United States
NCT02099500	Autologous Adipose-Derived Stromal Cell Delivered Via Intramuscular Injections for the Treatment of Critical Limb Ischemia		Withdrawn	No Results Available	Critical Limb Ischemia	Procedure: Liposuction|Other: Stem Cell Injection	Improvement from baseline in perfusion as measured by ankle-brachial index and collateral artery number|Number of adverse events reported|Improvement from baseline in improvement or resolution of ulcer or gangrene|Limb Salvage	All	18 Years and older	0	Interventional	N/A	Single Group Assignment	None (Open Label)	2014, March	https://ClinicalTrials.gov/show/NCT02099500	United States
NCT02116946	Plasma Injections Plus Exercise for Patellar Tendinopathy	PHS	Terminated	No Results Available	Patellar Tendinopathy	Biological: Platelet Rich Plasma (PRP)|Other: Saline + exercise	Clinical Efficacy|Change in function over time measured by VISA Score|Comparison of treatment success measured by Likert Global Improvement Scale|Change in activity levels over time measured by Tegner Activity Score|Change in activity-related pain over time measured by Pain Numeric Rating Scale	All	18 Years to 50 Years	64	Interventional	Randomized	Parallel Assignment	Double (Participant, Care Provider)	2014, March	https://ClinicalTrials.gov/show/NCT02116946	United States/Canada
NCT03227367	Osteoclast Impairment in Chronic Periodontitis by Regenerative Materials.		Completed	No Results Available	Periodontal Disease|Periodontal Bone Loss|Osteoclastic Bone Loss	Other: other : PRF	probing pocket depth|Protein expression on osteoclast cells was estimated with BCP, PRF alone and BCP/PRF combination.|The activity of caspase-3 in OCs.	All	25 Years to 35 Years	50	Interventional	Randomized	Parallel Assignment	None (Open Label)	2014, March	https://ClinicalTrials.gov/show/NCT03227367	India
NCT03548662	The Effect of Platelet Rich Plasma Injection Combined With Exercise Rehabilitation in Patients With Rotator Cuff Tear		Completed	No Results Available	Rotator Cuff Tear	Biological: Platelet-Rich Plasma|Drug: Hyaluronic Acid|Other: Exercise	Constant-Murley shoulder score|Numeric Pain Rating Scale|Shoulder range of motion|Shoulder Pain and Disability Index (SPADI)|Size of rotator cuff tear	All	40 Years to 85 Years	30	Interventional	Non-Randomized	Parallel Assignment	Double (Care Provider, Outcomes Assessor)	2014, March	https://ClinicalTrials.gov/show/NCT03548662	Taiwan
NCT02707536	Influence of Platelet-Rich Fibrin on Post-extraction Alveolar Ridge Healing/Preservation as a Stand-alone or Adjunct to Particulate Graft		Completed	No Results Available	Extraction Socket Healing|Alveolar Ridge Preservation	Procedure: Socket grafting with PRF|Procedure: Socket grafting with bone graft	Change in alveolar ridge width (buccal-lingual)|Change in alveolar ridge height (apical coronal)|Percentage of vital bone in bone core as assessed histology|Percentage of residual bone graft in bone core as assessed histology	All	18 Years and older	42	Interventional	Randomized	Parallel Assignment	None (Open Label)	2014, May	https://ClinicalTrials.gov/show/NCT02707536	United States
NCT02794363	Platelet Rich Plasma Injections for Vulvar Lichen Sclerosus		Completed	No Results Available	Lichen Sclerosus	Biological: Autologous platelet rich plasma	Decrease in inflammation on post treatment biopsies|Decrease in Pruritus|Investigator Global Assessment	Female	18 Years and older	15	Interventional	N/A	Single Group Assignment	None (Open Label)	2014, May	https://ClinicalTrials.gov/show/NCT02794363	United States
NCT03121872	Titanium Prepared Platelet Rich Fibrin for Multiple Gingival Recessions		Completed	No Results Available	Gingival Recession	Procedure: Root Coverage Surgery with T-PRF|Procedure: Root Coverage Surgery with CTG	Root Coverage Percentage at 12 months|Keratinized Tissue Width at 12 months	All	18 Years to 65 Years	34	Interventional	Randomized	Parallel Assignment	None (Open Label)	2014, May	https://clinicaltrials.gov/ct2/show/NCT03121872	Turkey
NCT03811145	An Investigation of Tendoncel, a Novel Topical Platelet Lysate Gel, in the Treatment of Lateral Epicondylitis		Completed	No Results Available	Lateral Epicondylitis	Biological: Tendoncel|Other: Placebo control gel	Patient-Rated Tennis Elbow Evaluation (PRTEE) questionnaire|Disabilities of the Arm, Shoulder and Hand (DASH) questionnaire|Pain free grip strength|Safety - Number of participants in each group with adverse events.|Safety: Immune response - blood IgE levels. Difference between test and control groups.|Safety: Immune response - blood IgE levels. Number of participants in each group with a normal b…	All	18 Years and older	30	Interventional	Randomized	Parallel Assignment	Triple (Participant, Care Provider, Investigator)	2014, May	https://ClinicalTrials.gov/show/NCT03811145	Greece
NCT03951896	Efficacy of Platelet Rich Plasma Injections in Patients With Adhesive Capsulitis of the Shoulder		Completed	No Results Available	Adhesive Capsulitis of Shoulder|Adhesive Capsulitis|Frozen Shoulder	Biological: PRP|Other: Saline injection	Shoulder Pain and Disability Index (SPADI)|Visual Analogous Scales for pain|Visual Analogous Scales for disability|Shoulder ranges of motions|Analgesic use	All	18 Years to 70 Years	32	Interventional	Randomized	Parallel Assignment	Triple (Participant, Investigator, Outcomes Assessor)	2014, May	https://ClinicalTrials.gov/show/NCT03951896	Turkey
NCT02257957	Platelet -Rich Plasma (PRP) Injection for the Treatment of Severe Dry Eye		Completed	Has Results	Dry Eye|Sjogren Syndrome	Drug: PRP injection|Drug: Standard care Hyaluronic acid eye drops	Change From Baseline in Ocular Surface Staining|Change From Baseline in Shirmer Test|Change From Baseline in Ocular Surface Disease Index (OSDI)	All	18 Years and older	30	Interventional	Randomized	Parallel Assignment	None (Open Label)	2014, November	https://ClinicalTrials.gov/show/NCT02257957	Colombia
NCT02520089	Humeral Shaft Pseudoarthrosis Treated With Bone Autograft Versus Platelet Rich Plasma		Completed	Has Results	Pseudoarthrosis	Procedure: bone autograft of iliac crest|Procedure: Platelet Rich Plasma plus bone autograft	Stans Scale|Quick Disability of Arm, Shoulder and Hand	All	18 Years to 75 Years	23	Interventional	Randomized	Parallel Assignment	Single (Investigator)	2014, November	https://ClinicalTrials.gov/show/NCT02520089	Mexico
NCT02835430	Coronally Advanced Flap and PRF With or Without Demineralized Freeze-dried Bone Allograft in Gingival Recession		Completed	No Results Available	Gingival Recession	Procedure: Coronally advanced flap and PRF with DFDBA|Procedure: Coronally advanced flap and PRF without DFDBA	Recession Depth (RD)|Relative Attachment Level (RAL)|Probing Depth|Width of Keratinized Gingiva (WKG)|Percentage of Root Coverage	All	18 Years to 45 Years	10	Interventional	Randomized	Crossover Assignment	Quadruple (Participant, Care Provider, Investigator, Outcomes Assessor)	2014, November	https://ClinicalTrials.gov/show/NCT02835430	India
NCT04109417	Effect of Platelet-Rich Plasma Biomembrane on Enhancing Bone Regeneration Following Endodontic Surgery		Completed	No Results Available	Endodontic Disease	Procedure: osteotomy filled with PRP-gel and covered with PRP-biomembrane|Procedure: osteotomy site following the surgical intervention was left empty	degree of periapical inflammation using periapical index (PAI)|degree of periapical inflammation using CBCT periapical index (CBCTPAI)|changes in bone mineral density of lesions in CBCT images|Platelet count in whole blood sample and in platelet rich plasma concentrate|concentration of Platelet-derived growth factor (PDGF) in the prepared PRP|concentration of vascular endothelial growth factors (…	All	20 Years to 45 Years	15	Interventional	Randomized	Parallel Assignment	None (Open Label)	2014, November	https://ClinicalTrials.gov/show/NCT04109417	Egypt
NCT02572440	Autologous Platelet-rich Plasma (aPRP) for Complex Aortic Arch Surgery Macrovascular Operation		Temporarily not available	No Results Available	Autologous Blood Transfusion	Procedure: Sorin XTRA/Sorin Group,		All	18 Years and older		Interventional				2014, October	https://ClinicalTrials.gov/show/NCT02572440	China
NCT02248077	A Prospective, Randomized, Controlled, Multi-Center, Study Evaluating AutoloGel Therapy for Complete Closure of Wagner Grade 1-4 Diabetic Foot Ulcers, Venous Leg Ulcers and Stage II-IV Pressure Ulcers		Withdrawn	No Results Available	Impaired Wound Healing	Device: AutoloGel|Other: Usual and Customary Care (UCC)	Complete Ulcer Closure	All	18 Years and older	0	Interventional	Randomized	Parallel Assignment	None (Open Label)	2014, October	https://ClinicalTrials.gov/show/NCT02248077	United States
NCT02518152	Platelet Rich Fibrin+1% Alendronate in Treatment of Chronic Periodontitis		Completed	No Results Available	Chronic Periodontitis	Procedure: Open flap debridement (OFD)|Procedure: OFD with Platelet rich fibrin (PRF)|Procedure: OFD with Platelet rich fibrin (PRF)+1% Alendronate	defect depth reduction (%)|probing depth (mm)|clinical attachment level (mm)|gingival marginal level (mm)|modified sulcus bleeding index|plaque index	All	30 Years to 50 Years	90	Interventional	Randomized	Parallel Assignment	Quadruple (Participant, Care Provider, Investigator, Outcomes Assessor)	2014, October	https://ClinicalTrials.gov/show/NCT02518152	India
NCT02898675	Advantages of Autologous Platelet-Rich Fibrin Membrane on Growth Factor Levels and Periodontal Healing		Completed	No Results Available	Chronic Periodontitis	Device: Platelet rich fibrine|Device: Open Flap Debridement	Level of Growth Factor|Alteration of Clinical Attachment Level|Alteration of Periodontal Pocket Depth	All	Child, Adult, Older Adult	26	Interventional	Randomized	Parallel Assignment	Double (Investigator, Outcomes Assessor)	2014, October	https://ClinicalTrials.gov/show/NCT02898675	Turkey
NCT04198467	To Evaluate the Optimum Dose of Platelet Rich Plasma in Knee Osteoarthritis and Compare Efficacy With Hyaluronic Acid		Completed	No Results Available	Knee Osteoarthritis	Biological: Platelet rich plasma|Drug: Hyaluronic Acid	changes in womac score|changes in cartilage thickness as assessed on 1.5 T MRI|changes in joint space width|changes in cartilage thickness as assessed by ultrasonically.	All	25 Years to 75 Years	100	Interventional	Randomized	Parallel Assignment	Double (Participant, Investigator)	2014, October	https://ClinicalTrials.gov/show/NCT04198467	India
NCT02291731	Autologous Serum Eye Drops With Contact Lenses for Corneal Epithelial Defects		Completed	No Results Available	Corneal Diseases	Drug: Continuous use of topical autologous serum	epithelial defect healing rate|epithelial defect recurrence rate	All	Child, Adult, Older Adult	21	Interventional	N/A	Single Group Assignment	Single (Participant)	2014, September	https://ClinicalTrials.gov/show/NCT02291731	Taiwan
NCT02437708	Regenerative Endodontic Procedure of Immature Permanent Teeth With L-PRF: a Pilot Controlled, Clinical Trial		Completed	No Results Available	Endodontic Inflammation	Procedure: REP with L-PRF|Procedure: REP|Biological: stem and progenitor cells	Amount of periapical bone healing, measured on intra-oral bidimensional radiographs.|Amount of root development or maturogenesis,by measuring:	All	6 Years to 25 Years	29	Interventional	Non-Randomized	Parallel Assignment	Single (Outcomes Assessor)	2014, September	https://ClinicalTrials.gov/show/NCT02437708	Belgium
NCT02447510	Growth Factors Release of PRF and PRGF		Completed	No Results Available	Periodontitis	Procedure: group 1 bio-oss bone xenograft|Procedure: group 2 platelet rich in growth factor (autogenous platelet rich in growth factor)|Procedure: group 3 platelet rich fibrin (autogenous platelet rich fibrin)	The primary efficacy parameters for the study were the crevicular fluid VEGF and PDGF-BB levels at 1 day|crevicular fluid VEGF and PDGF-BB levels at 3day|crevicular fluid VEGF and PDGF-BB levels at 7 day|crevicular fluid VEGF and PDGF-BB levels at 14 day|crevicular fluid VEGF and PDGF-BB levels at 21 day|crevicular fluid VEGF and PDGF-BB levels at 30 day|Secondary efficacy parameters included poc…	All	25 Years to 55 Years	30	Interventional	Randomized	Parallel Assignment	Single (Outcomes Assessor)	2014, September	https://ClinicalTrials.gov/show/NCT02447510	Egypt
NCT02468492	Pilot Synovial Fluid Molecular/Stem Cell Response to PRP in Knee Osteoarthritis: Clinical & Imaging Outcome Correlation		Completed	No Results Available	Knee Osteoarthritis	Biological: Platelet Rich Plasma|Other: Normal Saline	Biochemical Molecular Outcomes|Clinical Outcomes|Imaging Outcomes	All	40 Years and older	18	Interventional	Randomized	Parallel Assignment	Single (Participant)	2014, September	https://ClinicalTrials.gov/show/NCT02468492	United States
NCT02477358	The Use of Platelet Rich Fibrin in Pulpal and Periodontal Regeneration in Mature Teeth		Completed	Has Results	Pulpal Necrosis	Procedure: Left Tooth Platelet Rich Fibrin	Vitality of Teeth (Units) Using Thermal and Percussion Sensitivity Trend Observed During Study Duration (3-11 Months) Vitality of Teeth Using Electronic Pulp Test (EPT Units) Trend Observed During Study Duration (3-11 Months)	All	19 Years and older	18	Interventional	Randomized			2014, September	https://clinicaltrials.gov/ct2/show/NCT02477358	United States
NCT02516111	Comparison of Autologous PRF, 1% Alendronate and 1.2% Atorvastatin Gel in Chronic Periodontitis Treatment		Completed	No Results Available	Chronic Periodontitis	Procedure: Open flap debridement (OFD)|Biological: OFD with PRF|Drug: OFD with ALN|Drug: OFD with ATV	defect depth reduction (DDR)|change in clinical attachment level (CAL)|change in probing pocket depths (PPD)|change in plaque index (PI)	Female	30 Years to 50 Years	120	Interventional	Randomized	Parallel Assignment	Quadruple (Participant, Care Provider, Investigator, Outcomes Assessor)	2014, September	https://ClinicalTrials.gov/show/NCT02516111	India
NCT02922972	Treatment of Keloid Scar by Autologous Platelet Rich Plasma Obtained With RgenKit-BCT		Completed	No Results Available	Keloid	Device: Autologous Platelet Rich Plasma obtained with RegenKitÂ®-BCT	Percentage of patients achieving a complete remission of their keloid scar 2 years after the end of treatment.|Evaluation of the scar using Vancouver scale.|prirutis severity|Pain assessment|patient satisfaction|Adverse events	All	18 Years and older	15	Interventional	N/A	Single Group Assignment	None (Open Label)	2014, September	https://ClinicalTrials.gov/show/NCT02922972	Switzerland
NCT02982681	Bioactive Glass and Platelet Rich Fibrin in Intrabony Defects		Completed	No Results Available	Periodontal Diseases|Bone Resorption	Drug: Platelet rich fibrin|Drug: Bioactive Glass	Intrabony defect fill|Probing depth|Clinical attachment level|Gingival Index	All	20 Years to 50 Years	10	Interventional	Randomized	Parallel Assignment	Double (Participant, Investigator)	2015, April	https://ClinicalTrials.gov/show/NCT02982681	India
NCT02307448	Effectiveness of Autologous Platelet Rich Plasma in the Treatment of Chronic Non-Healing Wounds		Recruiting	No Results Available	Foot Ulcer Chronic|Skin Ulcer Venous Stasis Chronic|Pressure Ulcer	Procedure: Platelet Rich Plasma|Procedure: Standard of Care	Wound Closure	All	18 Years and older	80	Interventional	Randomized	Parallel Assignment	Single (Outcomes Assessor)	2015, August	https://ClinicalTrials.gov/show/NCT02307448	United States
NCT02528240	Endodontic Microsurgery With the Use of L-PRF and an Occlusive Membrane: a Randomized Controlled Clinical Trial		Completed	No Results Available	Periapical Periodontitis	Procedure: EMS|Device: + occlusive membrane|Device: conebeam CT	Patient related outcomes	All	16 Years and older	56	Interventional	Randomized	Factorial Assignment	Single (Outcomes Assessor)	2015, August	https://ClinicalTrials.gov/show/NCT02528240	Belgium
NCT02539186	The Effect of Platelet Rich Plasma for Carpal Tunnel Syndrome		Completed	No Results Available	Carpal Tunnel Syndrome	Biological: platelet rich plasma|Device: splint	Change from baseline of pain on 1st, 2nd, 4th, 8th, 12th, 16th and 24th weeks after treatment.|Change from baseline of severity of symptoms and functional status 1st, 2nd, 4th, 8th, 12th, 16th and 24th weeks|Change from baseline of cross-sectional area in median nerve on 1st, 2nd, 4th, 8th, 12th, 16th and 24th weeks|Change from baseline of electrophysiological study on 1st, 2nd, 4th, 8th, 12th, 1…	All	20 Years to 80 Years	60	Interventional	Randomized	Parallel Assignment	Single (Investigator)	2015, August	https://ClinicalTrials.gov/show/NCT02539186	Taiwan
NCT03023995	Coronally Advanced Flap With Connective Tissue Graft and PRF for Recession Coverage		Completed	No Results Available	Gingival Recession	Procedure: CAF with Platelet rich fibrin|Procedure: CAF with connective tissue graft	Reduction in recession depth|Reduction in Mean plaque scores|Reduction in mean gingival scores|Width of keratinised tissue|Change Relative attachment level	All	20 Years to 55 Years	10	Interventional	Randomized	Parallel Assignment	Double (Participant, Investigator)	2015, August	https://ClinicalTrials.gov/show/NCT03023995	India
NCT03268512	Effect of L-PRF and A-PRF in Ridge Preservation		Completed	No Results Available	Atrophic Maxilla|Ridge Preservation	Other: L-PRF|Other: A-PRF	Changes horizontal width at crest -1mm|Changes horizontal width at crest -3 mm and 5 mm	All	18 Years to 80 Years	20	Interventional	Randomized			2015, August	https://clinicaltrials.gov/ct2/show/NCT03268512	Belgium
NCT02325063	Evaluation of Three Types of Injection for the Treatment of Lateral Epicondylalgia	LET	Terminated	No Results Available	Epicondylitis, Lateral Humeral|Tennis Elbow	Drug: PRP-L Injection|Drug: Botox injection|Drug: Corticoid injection	Visual analog scale (VAS) for pain over the last 24 hours|Visual analog scale for pain over the last 24 hours	All	18 Years to 65 Years	13	Interventional	Randomized	Parallel Assignment	Double (Participant, Investigator)	2015, December	https://ClinicalTrials.gov/show/NCT02325063	France
NCT02352454	Effectiveness of Aurix Therapy in Venous Leg Ulcers		Unknown status	No Results Available	Venous Leg Ulcers	Device: Aurix	Time to Heal|Proportion of wounds healed|Change in Quality of Life with Chronic Wounds (W-QOL) Score	All	18 Years and older	640	Interventional	Randomized	Single Group Assignment	None (Open Label)	2015, February	https://ClinicalTrials.gov/show/NCT02352454	United States
NCT02352467	Effectiveness of Aurix Therapy in Pressure Ulcers		Unknown status	No Results Available	Pressure Ulcer	Device: Aurix	Time to Heal|Proportion of healed ulcers|W-QOL (Quality of Life with Chronic Wounds) score	All	18 Years and older	800	Interventional	Randomized	Single Group Assignment	None (Open Label)	2015, February	https://ClinicalTrials.gov/show/NCT02352467	United States
NCT02940587	Effectiveness of Aurix Therapy in Venous Leg Ulcers		Withdrawn	No Results Available	Venous Leg Ulcers	Device: Aurix	Time to Heal|Proportion of wounds healed|Change in Quality of Life with Chronic Wounds (W-QOL) Score	All	18 Years and older	0	Interventional	Randomized	Single Group Assignment	None (Open Label)	2015, February	https://ClinicalTrials.gov/show/NCT02940587	United States
NCT03543800	PRP Treatment of Osteoarthritic Knee With a New Autologous Blood Product (CytoRich)		Unknown status	No Results Available	Osteoarthritis of the Knee	Device: Cytorich PRP kit|Device: PRP kit	VAS pain score|WOMAC pain and function score	All	18 Years to 80 Years	100	Interventional	Randomized	Parallel Assignment	Triple (Participant, Care Provider, Investigator)	2015, February	https://ClinicalTrials.gov/show/NCT03543800	Canada
NCT02352480	Effectiveness of Aurix Therapy in Diabetic Foot Ulcers		Unknown status	No Results Available	Diabetic Foot Ulcers	Device: Aurix	Time to heal|Incidence of amputations|Proportion of completely healed ulcers|W-QOL (Quality of life with chronic wounds) score	All	18 Years and older	760	Interventional	Randomized	Single Group Assignment	None (Open Label)	2015, January	https://ClinicalTrials.gov/show/NCT02352480	United States
NCT02213952	PRP ULCERAS: Clinical Trial Phase III	PRPULCERAS	Withdrawn	No Results Available	Ulcer	Drug: Platelet-Rich Plasma|Other: Usual treatment	ULCER SIZE CHANGE|QUALITY OF LIFE (INDEX CIVIQ)|Change of the percentage OF PATIENTS WITH A ONLY ONE TREATMENT FOR WEEK	All	40 Years and older	0	Interventional	Randomized	Parallel Assignment	Single (Outcomes Assessor)	2015, January	https://ClinicalTrials.gov/show/NCT02213952	Spain
NCT02389010	Clinical Efficacy of Platelet Gel From Cord Blood for the Treatment of Diabetic Foot Ulcers	CBPG-DFU	Completed	No Results Available	Diabetic Foot Ulcers	Biological: Allogeneic cord blood platelet gel-CBPG|Other: Standard Local Medications-SLM	Number of closed skin ulcers within 4 weeks of treatment with cord blood platelet gel (CBPG) vs standard local medications|Percent skin ulcer closure area|Number and type of adverse events|Cost of treatment	All	18 Years and older	50	Interventional	Randomized	Parallel Assignment	None (Open Label)	2015, January	https://ClinicalTrials.gov/show/NCT02389010	Milano
NCT02609061	Platelet Rich Fibrin+1% Alendronate in Treatment of Mandibular Degree II Furcation Defects		Completed	No Results Available	Furcation Defects	Procedure: Open flap debridement (OFD)|Procedure: OFD with Platelet rich fibrin (PRF)|Procedure: OFD with Platelet rich fibrin (PRF)+1% Alendronate (Drug) in gel form	Radiographic bone fill|probing depth|Relative vertical attachment level|Relative horizontal attachment level|modified sulcus bleeding index|plaque index	All	30 Years to 50 Years	72	Interventional	Randomized	Parallel Assignment	Double (Participant, Investigator)	2015, January	https://ClinicalTrials.gov/show/NCT02609061	India
NCT02645227	Platelet-rich Fibrin With 1.2% Rosuvastatin in Chronic Periodontitis Treatment		Completed	No Results Available	Chronic Periodontitis	Procedure: Open flap debridement (OFD)|Procedure: OFD with Platelet rich fibrin (PRF)|Procedure: OFD with PRF and 1.2% Rosuvastatin	defect depth reduction (%)|probing depth (mm)|clinical attachment level (mm)|modified sulcus bleeding index|plaque index	All	25 Years to 45 Years	90	Interventional	Randomized	Parallel Assignment	Quadruple (Participant, Care Provider, Investigator, Outcomes Assessor)	2015, January	https://ClinicalTrials.gov/show/NCT02645227	India
NCT03043885	Ridge Preservation With Platelet Rich Fibrin Augmented With Freeze Dried Bone Allograft		Completed	Has Results	Alveolar Ridge Preservation	Device: FDBA|Device: PRF|Procedure: Blood Clot	Percentage of Vital Bone|Bone Mineral Density	All	18 Years and older	40	Interventional	Randomized	Parallel Assignment	Single (Outcomes Assessor)	2015, January	https://ClinicalTrials.gov/show/NCT03043885	United States
NCT03329235	Intraosseous With Intra-articular Injection of Platelet Rich Plasma in Treatment of Knee Osteoarthritis		Completed	No Results Available	Osteoarthritis, Knee	Drug: PRP|Drug: HA	WOMAC scores	All	40 Years to 73 Years	86	Interventional	Randomized	Parallel Assignment	Single (Participant)	2015, January	https://ClinicalTrials.gov/show/NCT03329235	China
NCT03391258	Guided Bone Regeneration With L-PRF in the Atrophic Maxilla - The GLAM Technique		Completed	No Results Available	Bone Regeneration	Procedure: Bone Regeneration with GLAM technique	Changes in Regenerated Bone Gain (mm)|Regenerated Bone Stability (%)|Post-Surgical Regenerated Bone Volume (mm)	All	18 Years and older	16	Interventional	N/A	Single Group Assignment	None (Open Label)	2015, January	https://ClinicalTrials.gov/show/NCT03391258	Portugal
NCT03931824	Efficacy Of Platelet Rich Plasma In The Treatment Of HemiplegÄ±c Shoulder Pain		Completed	No Results Available	Shoulder Pain|Shoulder Impingement|Hemiplegia, Infantile|Shoulder Subluxation|Spasticity, Muscle	Other: PRP|Other: Exercise	Visual Analogous Scale|Shoulder ranges of motion|Functional Independence Measure(FIM)	All	18 Years to 75 Years	55	Interventional	Randomized	Parallel Assignment	Triple (Participant, Care Provider, Outcomes Assessor)	2015, January	https://ClinicalTrials.gov/show/NCT03931824	Turkey
NCT04350749	The Use of Platelet-rich Fibrin (PRF) Membranes in Lateral Alveolar Ridge Augmentation When Jaw Bone is Missing Before Dental Implant Installation. A Study Comparing an Autogenous Bone Block Graft Covered Either by a (PRF) Membrane (Test) or Bone Substitute and a Barrier Membrane (Control)		Completed	No Results Available	Tooth-loss	Biological: PRF is added in the test group.	Difference of volumetric bone changes of the augmented bone 6 month after the primary bone augmentation procedure between the test and control group|Difference of the various tissue component of the augmented bone between the test and control group|Difference of implant survival between the test and the control group	All	20 Years and older	27	Interventional	Randomized	Parallel Assignment	None (Open Label)	2015, January	https://ClinicalTrials.gov/show/NCT04350749	Denmark
NCT01991353	Platelet Rich Plasma Study With Meniscal Repair		Withdrawn	No Results Available	Meniscus Lesion	Procedure: With PRP|Procedure: Without PRP	MRA (magnetic resonance imaging arthrography|WOMET - Western Ontario Meniscal Outcome Measure|VAS Pain Score - Visual Analog Scale|Range of motion|Tegner Score	All	18 Years to 60 Years	0	Interventional	Randomized	Parallel Assignment	Double (Participant, Outcomes Assessor)	2015, July	https://ClinicalTrials.gov/show/NCT01991353	Canada
NCT02302664	PATH-2: Platelet Rich Plasma in Achilles Tendon Healing	PATH-2	Completed	No Results Available	Achilles Tendon Rupture	Procedure: PRP Injection into Achilles tendon rupture gap|Procedure: Imitation Injection into Achilles tendon rupture gap	Heel-Rise Endurance Test (HRET)|Number of heel rise repetitions|Maximum heel rise height|Achilles Tendon Rupture Score (ATRS)|Patient Specific Functional Scale (PSFS)|Short Form (SF-12 acute version)|Pain diary - Visual analogue score (VAS)	All	18 Years and older	230	Interventional	Randomized	Parallel Assignment	Single (Participant)	2015, July	https://ClinicalTrials.gov/show/NCT02302664	United Kingdom
NCT02577289	Open Sinus Lift Technique With Simultaneous Implantation Using Platelet Rich Fibrin (PRF) Versus Nano-crystalline Hydroxyapatite		Unknown status	No Results Available	Atrophied Posterior Maxillary Ridge	Procedure: Evaluation of bone quantity in open sinus lift technique with simultaneous implantation ( Nano crystalline hydroxyapatite)|Procedure: Evaluation of bone quantity in open sinus lift technique with simultaneous implantation (PRF)	The amount of new bone formation the sinus cavity using CBCT	All	30 Years to 70 Years	18	Interventional	Randomized	Parallel Assignment	None (Open Label)	2015, July	https://ClinicalTrials.gov/show/NCT02577289	Egypt
NCT02844738	Safety & Effectiveness of Autologous Regenerative Cell Therapy on Pain & Inflammation of Osteoarthritis of the Shoulder		Recruiting	No Results Available	Osteoarthritis	Biological: [StroMed + platelet rich plasma (PRP)]	Change is being assessed for the DASH Survey (Disabilities of the Arm, Shoulder, Hand|Change is being assessed by MRI of afflicted joint|Change is being assessed for the SPADI Survey (Shoulder Pain and Disability Index)|Change is being assessed for the SF36 Survey (Short Form Health Survey)|Change is being assessed for the NRS Survey (Numerical Rating Scale for Pain)	All	18 Years to 90 Years	4000	Interventional	N/A	Single Group Assignment	None (Open Label)	2015, July	https://ClinicalTrials.gov/show/NCT02844738	United States
NCT02844751	Safety & Effectiveness of Autologous Regenerative Cell Therapy on Pain & Inflammation of Osteoarthritis of the Knee		Recruiting	No Results Available	Osteoarthritis	Biological: [StroMed + platelet rich plasma (PRP)]|Biological: [PRP] platelet rich plasma	Change is being assessed for the KOOS survey (Knee Osteoarthritis Outcome Score)|Change is being assessed by MRI of afflicted joint|Change is being assessed for the SF36 survey (Short Form Health Survey)|Change is being assessed for the NRS survey (Numerical Rating Scale for Pain)	All	18 Years to 90 Years	4000	Interventional	Non-Randomized	Parallel Assignment	None (Open Label)	2015, July	https://ClinicalTrials.gov/show/NCT02844751	United States
NCT02844764	Safety & Effectiveness of Autologous Regenerative Cell Therapy on Pain & Inflammation of Osteoarthritis of the Hip		Recruiting	No Results Available	Osteoarthritis	Biological: [StroMed + platelet rich plasma (PRP)]	Change is being assessed for the HOOS survey (Hip Osteoarthritis Outcome Scores)|Change is being assessed by MRI of afflicted joint|Change is being assessed for the SF36 survey (Short Form Quality of Life Survey)|Change is being assessed for the NRS survey (Numerical Rating Scale for Pain)	All	18 Years to 90 Years	4000	Interventional	N/A	Single Group Assignment	None (Open Label)	2015, July	https://ClinicalTrials.gov/show/NCT02844764	United States
NCT04452734	Efficacy of Platelet Rich Plasma (PRP) on Mouth Opening and Pain After Surgical Extraction of Mandibular Third Molars.		Completed	No Results Available	Tooth Extraction	Procedure: Platelet Rich Plasma (PRP)|Procedure: Surgical Extraction	Visual Analogue Scale (VAS)|Trismus	All	18 Years to 45 Years	130	Interventional	Randomized	Parallel Assignment	None (Open Label)	2015, July	https://ClinicalTrials.gov/show/NCT04452734	Pakistan
NCT02448849	Autologous BM-MSC Transplantation in Combination With Platelet Lysate (PL) for Nonunion Treatment		Unknown status	No Results Available	Bone Fracture	Biological: Percutaneous injection|Other: Percutaneous injection	clinical union|Radiological healing|Pain|Quality of life|Walking distance	All	18 Years to 65 Years	60	Interventional	Randomized	Parallel Assignment	Double (Participant, Investigator)	2015, June	https://ClinicalTrials.gov/show/NCT02448849	Iran
NCT02481869	Platelet Rich Plasma Injection in Pilon Fractures		Completed	Has Results	Fracture	Biological: Arthrocentesis/PRP|Drug: Arthrocentesis/Saline	Intra-articular Inflammatory Biomarkers at the Time of Definitive Fixation|Number of Participants With Presence of Post-traumatic Osteoarthritis 18 Months After Open Reduction Internal Fixation (ORIF)|Patient Reported Outcomes (PROs): Ankle-Hindfoot Scale (AOFAS), Short Form Health Survey (SF-12), and Visual Analog Scale (VAS)|Patient Reported Outcomes (PROs)	All	18 Years and older	11	Interventional	Randomized	Parallel Assignment	Single (Participant)	2015, June	https://ClinicalTrials.gov/show/NCT02481869	United States
NCT02645305	Adipose Derived Stem Cells Transplantation for Chronic Obstructive Pulmonary Disease		Unknown status	No Results Available	COPD	Biological: Adipose derived stem cells	SGOT|SGPT|Respiration rate|6 min walk test|rates of panic attacks|CRP concentration	All	40 Years to 80 Years	20	Interventional	N/A	Single Group Assignment	None (Open Label)	2015, June	https://ClinicalTrials.gov/show/NCT02645305	Vietnam
NCT02672085	In Vivo Clinical and Radiological Effects of Platelet-rich Plasma on Interstitial Supraspinatus Lesion: Randomized Study	PRP Randomized	Unknown status	No Results Available	Supraspinatis Interstitial Partial-thickness Tears|Platelet-rich Plasma (PRP)	Procedure: PRP infiltraiton|Procedure: Needling	Lesion healing|Single Assessment Numeric Evaluation (SANE) score|Pain Scores on the Visual Analogue Scale|Constant score|ASES score|Shoulder Pain Disability Index score|Correlation between the initial tear size and the percentage of tear size evolution|Lesion healing between interstitial lesions that englobes or not the bone-tendon interface|Time limit in months from the first intervention to the…	All	18 Years and older	84	Interventional	Randomized	Parallel Assignment	Quadruple (Participant, Care Provider, Investigator, Outcomes Assessor)	2015, June	https://ClinicalTrials.gov/show/NCT02672085	Switzerland
NCT02799290	Adipose Tissue Extract and Platelet-rich Plasma Use for Wound Healing		Completed	Has Results	Wound Healing Disturbance of	Biological: ADIPOSE TISSUE EXTRACT|Biological: PLATELET-RICH PLASMA GEL	Wound Re-epithelization|Scar Properties|Oxygenated Hemoglobin|Melanin Concentration in Wound	All	18 Years to 80 Years	24	Interventional	Non-Randomized	Parallel Assignment	Single (Outcomes Assessor)	2015, June	https://ClinicalTrials.gov/show/NCT02799290	Finland
NCT02343822	Multiple Platelet-Rich Plasma Lateral Epidondylitis Injections Versus a Single Platelet-Rich Plasma Injection	PRPLE	Terminated	No Results Available	Tennis Elbow|Lateral Epicondylitis	Other: Platelet Rich Plasma Injection|Other: Saline Injection	Pain|Function	All	18 Years and older	42	Interventional	Randomized	Parallel Assignment	Quadruple (Participant, Care Provider, Investigator, Outcomes Assessor)	2015, March	https://ClinicalTrials.gov/show/NCT02343822	United States
NCT02370420	Intra-Articular Injections of Platelet-Rich Plasma in Knee Osteoarthritis: Unique Application Versus Triple Application		Completed	Has Results	Osteoarthritis	Biological: Platelet-Rich Plasma|Behavioral: rehabilitation exercises	Change in the Western Ontario and McMaster Universities (WOMAC) Ostearthritis Index (Therapeutic Effect)|Change in the SF-12 Health Survey (Quality of Life)|Change in the Visual Analog Scale (VAS) (Global Pain)	All	18 Years to 90 Years	56	Interventional	Randomized	Parallel Assignment	Double (Participant, Outcomes Assessor)	2015, March	https://ClinicalTrials.gov/show/NCT02370420	Mexico
NCT02397278	Intra Articular Injections With Platelet Rich Plasma in Patients With Juvenile Osteochondritis Dissecans of the Knee		Completed	Has Results	Osteochondritis Dissecans	Drug: Platelet rich plasma (PRP)	Greater Cartilage Healing Measured by Glycosaminoglycan Content on dGEMRIC MRI|Improvement in Pain, Performance and Overall Function: IKDC|Improvement in Pain, Performance and Overall Function: KOOS, Baseline|Improvement in Pain, Performance and Overall Function: KOOS, 6 Months|Improvement in Pain, Performance and Overall Function: KOOS, 12 Months	All	10 Years to 17 Years	15	Interventional	Randomized	Parallel Assignment	Single (Outcomes Assessor)	2015, March	https://ClinicalTrials.gov/show/NCT02397278	United States
NCT04743986	The Effect of Platelet Rich Plasma on Partial Thickness Rotator Cuff Tears: A Randomized Controlled Trial	PRP	Completed	No Results Available	Rotator Cuff Injuries	Biological: Platelet Rich Plasma (PRP)|Drug: Corticosteroid (CS)	Visual Analog Scale (VAS)|American Shoulder and Elbow Surgeons shoulder score (ASES)|Western Ontario Rotator Cuff Index (WORC)|"Failure"|Anatomic changes	All	18 Years and older	104	Interventional	Randomized	Parallel Assignment	Triple (Participant, Investigator, Outcomes Assessor)	2015, March	https://ClinicalTrials.gov/show/NCT04743986	Canada
NCT02438046	Platelet Rich Fibrin in the Treatment of Palatal Wounds		Unknown status	No Results Available	Gingival Recession	Procedure: Palatal wound bandage	The primary outcome is to assess the time needed to obtain a complete re epithelialization of the palatal wound	All	up to 70 Years	40	Interventional	Randomized	Parallel Assignment	Single (Participant)	2015, May	https://ClinicalTrials.gov/show/NCT02438046	Italy
NCT02513862	Prospective Trial of Autologous Platelet Rich Plasma in Aortic Surgery		Completed	No Results Available	C.Surgical Procedure	Device: Autologous Platelet-Rich Plasma Harvest Technique	total perioperative allogenic transfusions of platelet and fresh frozen plasma postoperative blood loss rate of reexploration for bleeding	All	18 Years to 70 Years	80	Interventional	Randomized			2015, May	https://clinicaltrials.gov/ct2/show/NCT02513862	China
NCT04261634	CGF and PRF in the Gingival Recessions Treatment		Completed	No Results Available	Gingival Recession	Procedure: Concentrated Growth Factor Membrane|Procedure: Platelet Rich Fibrin	Complete root coverage|Percentage root coverage|Keratinized gingiva width|Recession depth|Probing depth	All	18 Years and older	18	Interventional	Randomized	Single Group Assignment	Single (Outcomes Assessor)	2015, May	https://ClinicalTrials.gov/show/NCT04261634	Turkey
NCT02090140	Microfracture Versus Adipose Derived Stem Cells for the Treatment of Articular Cartilage Defects		Recruiting	No Results Available	Degenerative Lesion of Articular Cartilage of Knee	Procedure: ADSC Application|Procedure: Microfracture	Health Scores on the KOOS Questionnaire|Activity Level on the Tegner Activity Scale|Cartilage Composition Assessment by MRI Scan|Functionality Scores on the Lysholm Scale|Pain Scores on the Visual Analog Scale (VAS)|Health Scores on Veterans-Rand (VR-12) Survey	All	18 Years to 50 Years	17	Interventional	Randomized	Parallel Assignment	Double (Participant, Outcomes Assessor)	2015, November	https://ClinicalTrials.gov/show/NCT02090140	United States
NCT02607462	PRP Therapy to m. Gluteus Medius During THA		Unknown status	No Results Available	Hip Osteoarthritis	Biological: PRP|Other: Placebo	The decrease of T2 weighted signaling between PRP and placebo group|Differences in Harris Hip Score points between PRP and placebo group|Comparison of hip abduction strengths between PRP and placebo group using dynamometer	All	60 Years to 75 Years	80	Interventional	Randomized	Parallel Assignment	Double (Participant, Care Provider)	2015, November	https://ClinicalTrials.gov/show/NCT02607462	Finland
NCT02678936	Anal Fistula Repair With Platelet-rich Plasma	Aurora	Withdrawn	No Results Available	Rectal Fistula	Biological: PRP	Healing rate|Influence of risk factor smoking on healing rate|Influence of risk factor high BMI on healing rate|Influence of risk factor chronic renal failure on healing rate|Influence of sex on healing rate	All	18 Years to 99 Years	0	Interventional	Randomized	Parallel Assignment	None (Open Label)	2015, November	https://ClinicalTrials.gov/show/NCT02678936	Switzerland
NCT02752763	Comparison of Autologous Serum Versus Preservative Free Artificial Tear		Completed	No Results Available	Dry Eye	Drug: %40 diluted Autologous serum|Drug: Preservative free artificial tears(Tears naturale free, Refresh single dose eye drop)	Change in Schirmer Test I in Patients with Dry Eye due to isotretinoin use after autologous serum or preservative free artificial tears treatment|Change in Break up Time in Patients with Dry Eye due to isotretinoin use after autologous serum or preservative free artificial tears treatment|Change in Ocular surface Disease Index in Patients with Dry Eye due to isotretinoin use after autologous seru…	All	18 Years to 35 Years	24	Interventional	Randomized	Crossover Assignment	Double (Participant, Outcomes Assessor)	2015, October	https://ClinicalTrials.gov/show/NCT02752763	Turkey
NCT02798016	Treatment of Atrophic Acne Scars With Platelet-Rich Plasma and Skin Needling		Completed	No Results Available	Atrophic Acne Scars	Procedure: Platelet-Rich Plasma|Procedure: Micro-needling	Change in Scar Appearance|Patients' Satisfaction	All	18 Years to 65 Years	50	Interventional	Randomized	Parallel Assignment	Single (Outcomes Assessor)	2015, October	https://ClinicalTrials.gov/show/NCT02798016	Syria
NCT02831374	Effectiveness of Platelet Rich Plasma in Wound Healing		Completed	No Results Available	Impacted Third Molar Tooth	Drug: Local anesthesia|Procedure: surgical extraction of impacted third molar|Biological: Preparation of PRP gel|Procedure: Placing platelet Rich plasma and suturing|Procedure: Suturing|Drug: Postoperative medication	Assessment of pain|Assessment of facial swelling|Assessment of trismus|Assessment of soft tissue healing|Assessment of bone healing	All	18 Years to 50 Years	40	Interventional	Randomized	Parallel Assignment	None (Open Label)	2015, October	https://ClinicalTrials.gov/show/NCT02831374	China
NCT03666884	The Comparison of 50% AS Versus PFAT+ 0.05 % COE in Severe Dry Eye Syndrome		Completed	No Results Available	Dry Eye Syndrome	Drug: COE 2*1 (Restasis) + PFAT Refresh Single dose) 8*1|Biological: AS 50% eye drops 8*1	schirmers test 1 result|ocular surface oxford scale|ocular surface disease index scale (OSDI)|tear break up time|fluorescein staining of eye	All	40 Years to 65 Years	36	Interventional	Randomized	Parallel Assignment	Double (Participant, Outcomes Assessor)	2015, October	https://ClinicalTrials.gov/show/NCT03666884	Turkey
NCT02609308	Lateral Ankle Sprain and Platelet Rich Plasma		Completed	Has Results	Ankle Injuries	Other: Short leg cast|Procedure: Platelet-rich plasma	American Orthopedic Foot and Ankle Society Ankle-Hindfoot Scale (AOFAS)|Visual Analogue Scale|Foot and Ankle Disability Index (FADI)	All	18 Years to 60 Years	21	Interventional	Randomized	Parallel Assignment	Double (Investigator, Outcomes Assessor)	2015, September	https://ClinicalTrials.gov/show/NCT02609308	Mexico
NCT02650856	Blood Loss Reduction After Total Knee Arthroplasty. Comparison Topical Tranexamic Acid vs Platelet Rich Plasma		Completed	Has Results	Osteoarthritis	Drug: Group 1 Tranexamic Acid|Biological: Group 2 Platelet rich plasma	Therapeutic Effect on Hemoglobin Level|Therapeutic Effect on Hematocrit Level|Therapeutic Effect on Drainage Quantification	All	18 Years and older	40	Interventional	Randomized	Parallel Assignment	None (Open Label)	2015, September	https://ClinicalTrials.gov/show/NCT02650856	Mexico
NCT02669303	Platelet-rich Plasma (PRP) Injection for Treating Shoulder Subacromial Impingement Syndrome	ShIP	Terminated	No Results Available	Shoulder Impingement Syndrome	Drug: platelet-rich plasma group|Drug: Methylprednisolone group	Constant-Murley Total Score|Constant-Murley Pain Score|Constant-Murley Function score|Constant-Murley ROM score	All	18 Years to 65 Years	19	Interventional	Randomized	Parallel Assignment	Single (Outcomes Assessor)	2015, September	https://ClinicalTrials.gov/show/NCT02669303	Lebanon
NCT03207698	PRF+1% MF for Class II Mandibular Furcation Defects		Completed	No Results Available	Furcation Defects	Procedure: Open flap debridement (OFD)|Procedure: OFD with Platelet rich fibrin (PRF)|Procedure: OFD with Platelet rich fibrin (PRF)+1% Metformin (Drug) in gel form	Radiographic bone fill assessed in percentage|probing depth measured in mm|Relative vertical attachment level measured in mm|Relative horizontal attachment level measured in mm|modified sulcus bleeding index|plaque index	All	30 Years to 50 Years	75	Interventional	Randomized	Parallel Assignment	Triple (Participant, Investigator, Outcomes Assessor)	2015, September	https://ClinicalTrials.gov/show/NCT03207698	India
NCT02775747	PRP Gel in Wound Closure in Recurrent CS	PRP-CS	Completed	No Results Available	Previous Incision|Scar	Biological: platelet rich plasma gel Biological: saline	Efficacy of PRP in Wound healing in cesarean section by 100 mm visual analog scale Assessment of the Cosmetic results of the wound by Modified Vancouver scar scale	Female	25 Years to 35 Years	128	Interventional	Randomized			2016, April	https://clinicaltrials.gov/ct2/show/NCT02775747	Egypt
NCT03158623	Wound Additives in Primary Total Joint Athroplasty		Completed	No Results Available	Arthroplasty, Replacement	Biological: Platelet Rich Plasma|Biological: Cellerate	Wound Status	All	50 Years to 85 Years	90	Interventional	Randomized	Parallel Assignment	Double (Participant, Care Provider)	2016, April	https://ClinicalTrials.gov/show/NCT03158623	United States
NCT03197415	Platelet-rich Plasma for Low Back Pain		Completed	No Results Available	Discogenic Pain|Platelet-rich Plasma	Other: Platelet-rich plasma	1-month postoperative function evaluated by Oswestry Disability Index|4-month postoperative function evaluated by Oswestry Disability Index|1-month postoperative pain evaluated by visual analogue scale|4-month postoperative pain evaluated by visual analogue scale	All	20 Years to 60 Years	30	Interventional	N/A	Single Group Assignment	None (Open Label)	2016, April	https://ClinicalTrials.gov/show/NCT03197415	Taiwan
NCT03825133	The Comparison of Knee Osteoarthritis Treatment With Bone Marrow Aspirate Concentrate , Leukocyte Rich Platelet Rich Plasma and Hyaluronic Acid		Completed	No Results Available	Knee Osteoarthritis	Procedure: Bone Marrow Aspirate Concentrate|Procedure: Leukocyte Rich Platelet Rich Plasma|Drug: Hyaluronic Acid	change of WOMAC|Change of KOOS|change of SF-36|Change of IKDC|change of VAS pain|VAS pain injection|VAS score after injection of fluid	All	18 Years to 75 Years	180	Interventional	Randomized	Parallel Assignment	None (Open Label)	2016, April	https://ClinicalTrials.gov/show/NCT03825133	Serbia
NCT03851289	Combination of Platelet-Rich Fibrin and Calcium Sulfate in Socket Augmentation		Completed	No Results Available	Tooth Extraction	Combination Product: platelet-rich fibrin and calcium sulfate|Combination Product: platelet-rich fibrin and xenograft	vertical dimension at baseline|horizontal dimension at baseline|soft tissue level at baseline|volume at baseline|vertical dimension after extraction|horizontal dimension after extraction|soft tissue level after extraction|volume after extraction	All	25 Years to 55 Years	10	Interventional	Randomized	Parallel Assignment	Single (Participant)	2016, April	https://ClinicalTrials.gov/show/NCT03851289	Malaysia
NCT04133090	Comparison of Autogenous Bone Graft and Screw Tent-Pole Technique on Atrophic Mandible		Completed	No Results Available	Alveolar Bone Loss	Procedure: Autogenous block bone graft|Procedure: i-PRF enriched allograft material+ screw tent pole technique	Assessment of radiological changes|Histological assessment|Clinical assessment	All	18 Years to 65 Years	13	Interventional	Randomized	Parallel Assignment	None (Open Label)	2016, April	https://ClinicalTrials.gov/show/NCT04133090	Turkey
NCT02810548	Evaluation of Platelets Rich Fibrin and Nanohydroxyapatite in the Treatment of Intrabony Defects		Unknown status	No Results Available	Bony Defects	Procedure: OFD alone|Drug: Platelet rich Fibrin|Drug: Nanohydroxyapatite	Changes in Gingival crevicular fluid (GCF)|Changes in Gingival index|Changes in level of attachment loss|Changes in probing pocket depth	All	20 Years and older	60	Interventional	Randomized	Parallel Assignment	Double (Participant, Outcomes Assessor)	2016, August	https://ClinicalTrials.gov/show/NCT02810548	Saudi Arabia
NCT02849470	AGA Biocellular Stem/Stromal Hair Regenerative Study	STRAAND	Enrolling by invitation	No Results Available	Hair Disease	Procedure: Intradermal Injection in hair loss|Procedure: Platelet Rich Plasma|Procedure: Adipose Derived Stem/Stromal Cells|Procedure: Stem/Stromal Cellular Isolation (Digestive)|Procedure: MatriStem Matrix (ACell) - Current Standard of Care|Procedure: HD-PRP (High Density Platelet Rich Plasma)|Procedure: Emulsified AD-tSVF|Procedure: Emulsified AD-cSVF	Safety-Tolerability Assess of SAE/AE Assessment of SAE/AES|Hair Growth Trichogram|Hair Density Trichogram|Global Photometric Scalp Hair|Hair Investigator Satisfaction|Patient Satisfaction Survey	All	18 Years and older	60	Interventional	Non-Randomized	Parallel Assignment	None (Open Label)	2016, August	https://ClinicalTrials.gov/show/NCT02849470	United States
NCT02890680	Effects of the Use of Platelet-rich Fibrin on Bone Regeneration After Impacted Third Molar Surgery		Completed	No Results Available	Fibrin/Therapeutic Use|Blood Platelets|Molar, Third|Bone Regeneration	Procedure: Platelet-rich fibrin|Procedure: Control group	Change in bone density through tomography evaluation|Change in periodontal-probing depth measurement on distal aspect of the second molar through Clinical evaluation|Pain through Visual Analogue Scale|Soft tissue healing through Clinical evaluation numeric scale	All	16 Years to 29 Years	20	Interventional	Randomized	Parallel Assignment	Triple (Participant, Investigator, Outcomes Assessor)	2016, August	https://ClinicalTrials.gov/show/NCT02890680	Brazil
NCT02920177	Platelet-rich Plasma Versus Corticosteroid Injection for the Treatment of Femoroacetabular Impingement		Terminated	Has Results	Femoroacetabular Impingement	Drug: platelet-rich plasma injection|Drug: Kenalog 10 MG/ML Injectable Suspension	Change From Baseline in Pain Score on the Visual Analog Scale|Hip Disability and Osteoarthritis Outcome Score (HOOS), Western Ontario and McMaster Universities Arthritis Index (WOMAC), Calculated as a Sub-score of the HOOS|Patient Reported Outcome Measurement Information System (PROMIS) Global Health Scale|Serum Biomarker Analysis: IFN-g, IL-6, MCP-1, MIP-1b, IL-1b, TNF-alpha, Highly Sensitive CR…	All	18 Years to 45 Years	4	Interventional	Randomized	Parallel Assignment	Single (Participant)	2016, August	https://ClinicalTrials.gov/show/NCT02920177	United States
NCT02931149	Evaluation of the Efficacy of Platelet-rich Plasma (PRP) on Advanced Endoscopic Resection Techniques		Completed	No Results Available	Platelet-rich Plasma|Endoscopic Mucosal Resection|Endoscopic Submucosal Dissection	Drug: Platelet-rich plasma	Prevention of delayed bleeding: percentage of participants with delayed bleeding|Prevention of coagulation syndrome (or postpolipectomy syndrome): percentage of participants with coagulation syndrome	All	18 Years and older	11	Interventional	N/A	Single Group Assignment	None (Open Label)	2016, August	https://ClinicalTrials.gov/show/NCT02931149	Spain
NCT03133416	Platelet-rich Plasma Injections and Physiotherapy in the Treatment of Chronic Rotator Cuff Tendinopathy		Completed	No Results Available	PRP Injection Only|Physiotherapy Only|PRP and Physiotherapy	Other: PRP preparation|Device: Physiotherapy|Other: PRP and physiotherapy	Change of the VAS for pain|the active ROM|SPADI|SF-36	All	20 Years and older	95	Interventional	Non-Randomized	Parallel Assignment	None (Open Label)	2016, August	https://ClinicalTrials.gov/show/NCT03133416	Taiwan
NCT03176641	Platelet-rich Plasma for Meniscus Repair		Completed	No Results Available	Platelet-Rich Plasma|Knee Injuries|Meniscus Disorder	Other: platelet-rich plasma|Other: control	3-month postoperative knee function evaluated by IKDC|6-month postoperative knee function evaluated by IKDC|12-month postoperative knee function evaluated by IKDC|3-month postoperative knee pain evaluated by VAS|6-month postoperative knee pain evaluated by VAS|12-month postoperative knee pain evaluated by VAS|Percentage of patients with healed meniscus 6-month postoperative|Percentage of patients…	All	20 Years to 60 Years	60	Interventional	Randomized	Parallel Assignment	Single (Outcomes Assessor)	2016, August	https://ClinicalTrials.gov/show/NCT03176641	Taiwan
NCT03197441	Platelet Rich Plasma for Knee Osteoarthritis		Completed	No Results Available	Osteo Arthritis Knee|Platelet-rich Plasma	Other: Platelet-rich plasma	Change in knee function from baseline to postoperative 3 months|Change in knee function from baseline to postoperative 6 months|Change in knee function from baseline to postoperative 12 months|Change in knee pain from baseline to postoperative 3 months|Change in knee pain from baseline to postoperative 6 months|Change in knee pain from baseline to postoperative 12 months|Percentage of patients wi…	All	30 Years to 70 Years	12	Interventional	N/A	Single Group Assignment	None (Open Label)	2016, August	https://ClinicalTrials.gov/show/NCT03197441	Taiwan
NCT02985645	Graftless Maxillary Sinus Augmentation With CGF Utilizing DIVA System		Unknown status	No Results Available	Alveolar Bone Loss	Procedure: maxillary sinus augmentation with CGF|Device: "dynamic implant valve approach" - DIVA system	bone formation after sinus augmentation|Quantification of growth factors released from the CGF matrix in vitro	All	18 Years to 65 Years	20	Interventional	N/A	Single Group Assignment	None (Open Label)	2016, December	https://ClinicalTrials.gov/show/NCT02985645	Israel
NCT02561520	Safety and Efficacy of Autologous PRP and PPP Eye Drops in the Treatment of Ocular GVHD		Withdrawn	No Results Available	Graft-versus-host Disease	Biological: PRP eye drops|Biological: PPP eye drops	Number of Participants With Treatment-Related Adverse Events|Efficacy of topical autologous PRP and PPP as measured by the National Eye Institute (NEI) grading scale|Efficacy of topical autologous PRP and PPP as measured by Tear Film Break Up Time (TBUT)|Efficacy of topical autologous PRP and PPP as measured by Schirmer Test I|Efficacy of topical autologous PRP and PPP as measured by expression o…	All	18 Years and older	0	Interventional	N/A	Single Group Assignment	None (Open Label)	2016, December	https://ClinicalTrials.gov/show/NCT02561520	United States
NCT02730650	Platelet Rich Therapy for Facial Rejuvenation		Completed	No Results Available	Facial Rejuvenation	Other: Platelet Rich Therapy (PRT)	Patient Satisfaction as measured by the FACE-Q scale	All	21 Years to 80 Years	30	Interventional	N/A	Single Group Assignment	None (Open Label)	2016, December	https://ClinicalTrials.gov/show/NCT02730650	United States
NCT02957149	Platelet Rich Plasma During Radical Prostatectomy		Active, not recruiting	No Results Available	Prostate Cancer	Other: Autologous Platelet-Rich Plasma|Device: Angel Concentrated Platelet Rich Plasma System	Change in complete blood count (CBC)|Number of subjects experiencing adverse events through 18 months|Change in sexual function using International Index of Erectile Function (IIEF-5)|Change in Urological Function using the Expanded Prostate Cancer Index composite (EPIC)	Male	50 Years to 60 Years	24	Interventional	N/A	Single Group Assignment	None (Open Label)	2016, December	https://ClinicalTrials.gov/show/NCT02957149	United States
NCT02958306	Effect of Platelet Rich Plasma (PRP) on the Esthetic Outcome and Scar Formation of Unilateral Cleft Lip Repair		Terminated	No Results Available	Unilateral Cleft Lip	Biological: platelet rich plasma	scar width|vancouver scar scale	All	3 Months to 6 Months	24	Interventional	Randomized	Parallel Assignment	Double (Care Provider, Outcomes Assessor)	2016, December	https://ClinicalTrials.gov/show/NCT02958306	Egypt
NCT02986828	Platelet Rich Plasma and Hydrodissection for Carpal Tunnel Syndrome		Completed	No Results Available	Carpal Tunnel Syndrome	Drug: platelet rich plasma|Drug: Normal saline|Device: Ultrasound	Change from baseline of pain on 2nd week, 1st, 3rd, 6th month and 1 year after injection|Change from baseline of severity of symptoms and functional status on 2nd week, 1st, 3rd, 6th month and 1 year after injection|Change from baseline of cross-sectional area of the median nerve on 2nd week, 1st, 3rd, 6th month and 1 year after injection|Change from baseline of conduction velocity, amplitude of …	All	20 Years to 80 Years	26	Interventional	Randomized	Parallel Assignment	Double (Participant, Investigator)	2016, December	https://ClinicalTrials.gov/show/NCT02986828	Taiwan
NCT03743987	The Effect of MTA and PRF Application in Periapical Lesions		Completed	No Results Available	Apical Periodontitis|Wound Heal	Procedure: control group|Procedure: MTA group|Procedure: PRF group|Procedure: MTA + PRF group	Radiographic success - in volume|Radiographic success - in density	All	18 Years to 50 Years	36	Interventional	Randomized	Parallel Assignment	Double (Participant, Outcomes Assessor)	2016, December	https://ClinicalTrials.gov/show/NCT03743987	Turkey
NCT03744234	Platelet-rich Plasma in the Sacroiliac Joint		Completed	No Results Available	Sacroiliac Joint Arthritis	Procedure: PRP|Procedure: Steroid Injection	Change in Visual Analogue Pain (VAS) Score|Change in Score on the Oswestry Low Back Pain Disability Questionnaire	All	18 Years and older	40	Interventional	Randomized	Parallel Assignment	Double (Care Provider, Investigator)	2016, December	https://ClinicalTrials.gov/show/NCT03744234	United States
NCT04131894	Effects of Autogenous Dentin Graft on Socket Preservation		Completed	No Results Available	Bone Regeneration|Bone And Bones|Bone Substitutes	Biological: autogenous dentin graft|Biological: platelet rich fibrin (PRF)	Histopathological Evaluation|Immunohistochemical Evaluation|Scanning Electron Microscopy (SEM) Evaluation	All	18 Years and older	9	Interventional	Randomized	Parallel Assignment	None (Open Label)	2016, December	https://ClinicalTrials.gov/show/NCT04131894	Turkey
NCT05005377	Peri-Implant Soft and Hard Tissue Stability Following Socket Preservation		Completed	No Results Available	Alveolar Ridge Augmentation|Bone Transplantation	Procedure: Socket Preservation with Platelet-Rich Fibrin|Procedure: Socket Preservation with Freeze-Dried Bone Allograft	mean vertical ridge resorption|Mean Gingival Recession|Changes in Papilla Index|Frequency of bleeding on probing	All	18 Years and older	48	Interventional	Randomized	Parallel Assignment	Single (Investigator)	2016, December	https://ClinicalTrials.gov/show/NCT05005377	Iran
NCT02696161	Platelet Rich Plasma and Perineural Injection Therapy for Carpal Tunnel Syndrome		Completed	No Results Available	Carpal Tunnel Syndrome	Other: platelet rich plasma|Other: 5% dextrose	Change from baseline in severity of symptoms and functional status on 2nd, 4th, 8th, 12th, 16th and 24th weeks after treatment.|Change from baseline in cross-sectional area of the median nerve on 2nd, 4th, 8th, 12th, 16th and 24th weeks after treatment.|Change from baseline in conduction velocity, amplitude of median nerve on 2nd, 4th, 8th, 12th, 16th and 24th weeks after treatment.|Change from b…	All	20 Years to 80 Years	52	Interventional	Randomized	Parallel Assignment	Double (Participant, Investigator)	2016, February	https://ClinicalTrials.gov/show/NCT02696161	Taiwan
NCT02776514	Steroids, Hyaluronic Acid or Platelet Rich Plasma Versus Placebo for the Knee Osteoarthritis	KIT	Completed	No Results Available	Osteoarthritis, Knee	Drug: Triamcort|Drug: Platelet-rich-plasma|Drug: Suplasyn1|Drug: Placebo	Pain assessment|Magnetic Resonance imaging|WOMAC score (stiffness, difficulty)|Tegner Activity Scale|Knee mobility and thigh circumference	All	18 Years and older	120	Interventional	Randomized	Parallel Assignment	Double (Participant, Outcomes Assessor)	2016, February	https://ClinicalTrials.gov/show/NCT02776514	Switzerland
NCT03526913	Role of Platelet Rich Plasma in Enhancing Graft Take in Chronic Venous Ulcers		Completed	No Results Available	Chronic Venous Hypertension With Ulcer and Inflammation|Chronic Ulcer of Leg or Foot	Procedure: PRP|Procedure: STSG	Graft take	Male	12 Years and older	20	Interventional	Randomized	Factorial Assignment	Single (Participant)	2016, February	https://ClinicalTrials.gov/show/NCT03526913	Egypt
NCT02668510	RCT Comparing ESWT With PRP for Plantar Fasciitis in High Demand Cohort		Unknown status	No Results Available	Fasciitis, Plantar	Biological: platelet rich plasma|Drug: Normal saline	Visual analog scale (VAS)|Functional Ankle Ability Measure (FAAM)|Functional Ankle Ability Measure extended sports scale|return to activity|repeat treatment threshold	All	18 Years and older	30	Interventional	Randomized	Single Group Assignment	Double (Participant, Investigator)	2016, January	https://ClinicalTrials.gov/show/NCT02668510	United States
NCT02745366	Buccal Fat Pad Derived Stem Cells With Cortical Tenting in Posterior Mandible Reconstruction		Unknown status	No Results Available	Alveolar Bone Loss|Atrophy	Procedure: BFPSC+FDBA+PRF|Procedure: FDBA+PRF	amount of regenerated bone	All	18 Years and older	20	Interventional	Randomized	Parallel Assignment	None (Open Label)	2016, January	https://ClinicalTrials.gov/show/NCT02745366	Iran
NCT02745379	Effect of Buccal Fat Pad Derived Stem Cells in Maxillary Sinus Augmentation		Unknown status	No Results Available	Alveolar Bone Loss	Procedure: BFPSCs+ DFDBA+ PRF|Procedure: DFDBA + PRF	amount of regenerated bone	All	18 Years and older	20	Interventional	Randomized	Parallel Assignment	None (Open Label)	2016, January	https://ClinicalTrials.gov/show/NCT02745379	Iran
NCT02828163	Comparison Between Injections of Steroids and Autologous Platelet Rich Plasma in the Oral Erosions of Pemphigus Vulgaris		Completed	No Results Available	Oral Pemphigus Vulgaris	Other: Autologous Platelet rich plasma|Drug: Triamcinolone Acetonide	Improvement of the size of oral erosions.|Improvement of the depth of oral erosions.|Improvement of the degree of erythema of oral erosions.	All	Child, Adult, Older Adult	11	Interventional	Randomized	Parallel Assignment	Double (Participant, Investigator)	2016, January	https://ClinicalTrials.gov/show/NCT02828163	Egypt
NCT03066583	Effectiveness of Trephination With Platelet Rich Plasma or Placebo in a Primary Meniscal Tear Treatment	Prolotherapy	Completed	No Results Available	Meniscus Lesion	Biological: trephination with placebo|Biological: trephination with platelet rich plasma	Assessment of meniscal healing by MR scanning|Visual Analog Scale|Knee injury and Osteoarthritis Outcome Score scale|International Knee Documentation Committee - Subjective Knee Evaluation Form	All	18 Years to 70 Years	72	Interventional	Randomized	Parallel Assignment	Double (Participant, Outcomes Assessor)	2016, January	https://ClinicalTrials.gov/show/NCT03066583	Poland
NCT03881215	Platelet Rich Plasma Following Hysteroscopic Adhesolysis		Completed	No Results Available	Intra-uterine Adhesions	Procedure: Platelet Rich Plasma|Procedure: intra-uterine balloon	Incidence of adhesion recurrence|Days of menses|Amount of menses	Female	18 Years to 40 Years	160	Interventional	Randomized	Parallel Assignment	Double (Participant, Outcomes Assessor)	2016, January	https://ClinicalTrials.gov/show/NCT03881215	Egypt
NCT04091802	Effect of Monolayer Versus Multilayer Leucocyte-Platelet Rich Fibrin (L-PRF) in Interdental Papillary Reconstruction		Completed	No Results Available	Recession	Procedure: interdental papilla reconstruction with L-PRF	clinical assessment|volumetric analysis	All	18 Years to 40 Years	20	Interventional	Randomized	Parallel Assignment	Single (Outcomes Assessor)	2016, January	https://ClinicalTrials.gov/show/NCT04091802	Egypt
NCT03183336	Horizontal Ridge Augmentation of the Mandible Autogenous Block Grafts		Unknown status	No Results Available	Horizontal Ridge Deficiency|Block Graft	Procedure: ridge split interpositional block graft|Procedure: decortication Onlay block graft	alveolar ridge width gained|patient morbidity following the surgical procedure	All	18 Years and older	20	Interventional	Randomized	Parallel Assignment	Single (Participant)	2016, July	https://ClinicalTrials.gov/show/NCT03183336	Egypt
NCT03028038	Using Platelet Rich Plasma in Reducing Alveolar Bone Resorption During Rapid Maxillary Expansion		Completed	No Results Available	Bone Resorption	Drug: Platelet Rich Plasma|Drug: No Platelet Rich Plasma	Changes in buccal alveolar bone height loss and thickness reduction amount|Changes in the appliance supporting teeth inclination|Pain levels|Patient acceptance	All	10 Years to 16 Years	16	Interventional	Randomized	Crossover Assignment	Double (Participant, Outcomes Assessor)	2016, July	https://ClinicalTrials.gov/show/NCT03028038	Syria
NCT03177356	Implant Placement in Mandibular Molar Xenograft Versus PRF		Unknown status	No Results Available	Edentulous Alveolar Ridge	Procedure: extraction,implant placement,PRF|Procedure: Exctraction,Implant placement,Bone graft	Patient satisfaction|implant stability|amount of bone gained or lost around the implants	All	18 Years to 65 Years	20	Interventional	Randomized	Parallel Assignment	Single (Participant)	2016, July	https://ClinicalTrials.gov/show/NCT03177356	Egypt
NCT03183349	Immediate Implant Placement With Platlet Rich Fibrin as Space Filling Material Versus the Use of Deprotienized Bovine Bone (Tutogen) in Maxillary Premolars.		Unknown status	No Results Available	Immediate Dental Implant	Procedure: deprotienized bovine bone (tutogen)|Procedure: platelet rich fibrin	Patient morbidity|crestal bone loss|implants stability quotient	All	18 Years and older	20	Interventional	Randomized	Parallel Assignment	Single (Participant)	2016, July	https://ClinicalTrials.gov/show/NCT03183349	Egypt
NCT03184831	Comparison of Deproteinized Bovine Bone Mixed With Injectable Platelet Rich Fibrin Versus a Sole Deproteinized Bovine Bone "TUTOGEN BONE" in Sinus Floor Elevation With Simultaneous Implant Placement. A Randomized Clinical Trial		Unknown status	No Results Available	Sinus Floor Elevation	Procedure: sinus lift, implant placement, sole bovine bone|Procedure: sinus lift, implant placement, injectable PRF + bovine bone	patient satisfaction|implant stability|height of bone gained around the implant|bone density around the implant	All	18 Years to 65 Years	28	Interventional	Randomized	Parallel Assignment	Single (Participant)	2016, July	https://ClinicalTrials.gov/show/NCT03184831	Egypt
NCT03197428	Platelet-rich Plasma for Chronic Lateral Ankle Instability		Completed	No Results Available	Ankle Instability|Platelet-rich Plasma	Other: Platelet-rich plasma|Other: Control	3-month postoperative ankle function evaluated by AOFAS Ankle-Hindfoot score|3-month postoperative ankle pain evaluated by visual analogue scale|3-month postoperative anterior displacement of ankle evaluated by stress radiographs of anterior drawer test|3-month postoperative lateral tilt of ankle evaluated by stress radiographs of talar tilt test|Percentage of patients with healed ligament evalua…	All	20 Years to 60 Years	20	Interventional	Randomized	Parallel Assignment	Single (Outcomes Assessor)	2016, July	https://ClinicalTrials.gov/show/NCT03197428	Taiwan
NCT03264573	Role of Stem Cells, Platelet Rich Plasma in Treatment of Scars		Completed	No Results Available	Atrophic Scar	Biological: Stem cell|Device: MSCs	Patient satisfaction (Patient Assessment Scar Scale)|Doctor satisfaction (Vancouver Scar Scale)	All	10 Years to 35 Years	40	Interventional	Randomized	Parallel Assignment	None (Open Label)	2016, July	https://ClinicalTrials.gov/show/NCT03264573	Egypt
NCT03504111	PRINT Trial (Platelet Rich Injection vs Needle Tenotomy)	PRINT	Unknown status	No Results Available	Lateral Epicondylitis|Tendinosis|Elbow, Tennis|Elbows Tendonitis	Procedure: Percutaneous Needle Tenotomy|Procedure: PRP	Change in DASH Symptoms Score	All	18 Years to 80 Years	50	Interventional	Randomized	Parallel Assignment	Single (Participant)	2016, July	https://ClinicalTrials.gov/show/NCT03504111	United States
NCT03857334	Efficacy of Platelet Rich Plasma in Plantar Fasciitis	APOPLANT	Completed	No Results Available	Plantar Fascitis	Biological: Injection of autologous platelet rich plasma|Drug: Injection of cortivazol : AltimÂ®	Mean daily pain measured with a visual analog scale from 0 to 10|Pain intensity during the first steps of the day measured with a visual analog scale from 0 to 10|Pain intensity on direct compression measured with a visual analog scale from 0 to 10|Impairment of walking function	All	18 Years to 60 Years	50	Interventional	Randomized	Parallel Assignment	Double (Participant, Investigator)	2016, July	https://ClinicalTrials.gov/show/NCT03857334	France
NCT04659447	Clinical Study of Platelet-rich Plasma Promoting Tendon-bone Healing in Anterior Cruciate Ligament Reconstruction		Unknown status	No Results Available	Sports Injury	Drug: Platelet-Rich Plasma	tendon bone healing and ligament maturing|proprioception and Knee joint function|Knee pain	All	15 Years to 50 Years	60	Interventional	Randomized	Parallel Assignment	Double (Participant, Investigator)	2016, July	https://ClinicalTrials.gov/show/NCT04659447	China
NCT02800200	The Effect of Combined PRP and ESWT for Carpal Tunnel Syndrome		Completed	No Results Available	Carpal Tunnel Syndrome	Procedure: Platelet rich plasma|Device: shock wave	Change from baseline of severity of symptoms and functional status on 4th, 8th, 12th, 16th and 24th weeks|Change from baseline of pain on 4th, 8th, 12th, 16th and 24th weeks after treatment.|Change from baseline of cross-sectional area in median nerve on 4th, 8th, 12th, 16th and 24th weeks|Change from baseline of electrophysiological study on 4th, 8th, 12th, 16th and 24th weeks	All	20 Years to 85 Years	40	Interventional	Randomized	Parallel Assignment	Double (Participant, Investigator)	2016, June	https://ClinicalTrials.gov/show/NCT02800200	Taiwan
NCT03114514	Efficacy of Platelet-rich Plasma (PRP) in the Treatment of Dark Circles Under the Eyes		Completed	No Results Available	Periorbital Hyperpigmentation	Biological: PRP	Change in Skin Color|Satisfaction	All	15 Years to 65 Years	40	Interventional	N/A	Single Group Assignment	None (Open Label)	2016, June	https://ClinicalTrials.gov/show/NCT03114514	Syria
NCT02660294	Intrauterine Autologous PRP Infusion Compared to HRT for Enhancing Endometrial Thickness in Patients Undergoing ICSI		Unknown status	No Results Available	Infertility	Biological: platlet rich plasma	endometrial thickness in mm|clinical pregnancy rate	Female	20 Years to 40 Years	30	Interventional	Randomized	Parallel Assignment	Single (Outcomes Assessor)	2016, March	https://ClinicalTrials.gov/show/NCT02660294	Egypt
NCT02694146	Clinical Trial to Evaluate the Use of Platelet Rich Plasma in Front Hyaluronic Acid in Coxarthrosis	COX	Completed	No Results Available	Coxarthrosis	Drug: Platelet rich plasma|Drug: Hylan G-F 20	EVA scale for pain measure.|Harris Hip Score for pain, function and range of motion measure.|WOMAC questionnaire for pain, stiffness and joint mobility measure.	All	30 Years and older	74	Interventional	Randomized	Parallel Assignment	Double (Participant, Investigator)	2016, March	https://ClinicalTrials.gov/show/NCT02694146	Spain
NCT02755727	Platelet Rich Plasma vs Open Surgery in the Treatment of Tennis Elbow		Completed	No Results Available	Tennis Elbow	Procedure: Platelet Rich Plasma Injection|Procedure: Open Surgical Release	Change in Patient Rated Tennis Elbow Evaluation (PRTEE)|Change in Visual Analogue Scale (VAS)|Change in Disabilities of the Arm, Shoulder and Hand (quickDASH)|Change in Oxford Elbow Score (OES)|Adverse events	All	18 Years and older	12	Interventional	Randomized	Parallel Assignment	None (Open Label)	2016, March	https://ClinicalTrials.gov/show/NCT02755727	United Kingdom
NCT02966925	Autologous Platelet Concentrate Combined to Hyaluronic Acid Obtained With Cellular Matrix® BCT-HA Kit and Vulvovaginal Dryness		Completed	No Results Available	Vulvar Atrophy	Device: Cellular Matrix BCT-HA Kit	Vaginal pH|Friedmann score|Female Sexual Distress (FSD) score|Female Sexual Function Index (FSFI) score|Adverse device effects	Female	40 Years and older	20	Interventional	N/A	Single Group Assignment	None (Open Label)	2016, March	https://ClinicalTrials.gov/show/NCT02966925	France
NCT03228771	Socket Augmentation Using Atorvastatin With Or Without PRGF (Clinical and Histomorphometric Study)		Completed	No Results Available	Socket Preservation	Drug: PRGF/ATV|Drug: ATV gel	clinical measurements Ridge width|clinical measurements ridge height	All	20 Years to 50 Years	30	Interventional	Randomized	Parallel Assignment	Single (Outcomes Assessor)	2016, March	https://ClinicalTrials.gov/show/NCT03228771	Egypt
NCT04160780	Lateral Sinus Augmentation Using L-PRF as Sole Graft Material		Completed	No Results Available	Maxillary Diseases	Procedure: L-PRF|Procedure: L-PRF mixed with xenograft|Procedure: xenograft	histomorphometric analysis	All	20 Years to 45 Years	18	Interventional	Randomized	Parallel Assignment	Double (Participant, Outcomes Assessor)	2016, March	https://ClinicalTrials.gov/show/NCT04160780	Egypt
NCT02801552	Regenerative Endodontic Procedure of Immature Permanent Teeth With Apical Periodontitis Using PRF		Completed	No Results Available	Periapical Periodontitis|Tooth Diseases|Stomatognathic Diseases	Device: PRF	Evidence of periapical healing|Evidence of root development|Evidence of pulp sensibility	All	6 Years to 18 Years	60	Interventional	Randomized	Parallel Assignment	Single (Outcomes Assessor)	2016, May	https://ClinicalTrials.gov/show/NCT02801552	China
NCT02802995	Safety And Efficacy Of Topical Platelet Rich Plasma And Thrombin Coagulum		Terminated	No Results Available	Stasis Ulcer	Drug: PRP/thrombin mixture	Size of the wound treated with the PRP/thrombin mixture|Number and type adverse events	All	18 Years to 75 Years	15	Interventional	Randomized	Parallel Assignment	None (Open Label)	2016, May	https://ClinicalTrials.gov/show/NCT02802995	South Africa
NCT03190226	L-PRF for Increasing Keratinised Mucosa Around Implants		Completed	No Results Available	Implantation Complication	Procedure: L-PRF membranes|Procedure: Free Gingival Graft	Amount of keratinised tissues|Post-op pain assessment	All	18 Years and older	8	Interventional	Randomized	Single Group Assignment	None (Open Label)	2016, May	https://ClinicalTrials.gov/show/NCT03190226	Belgium
NCT03996837	Platelet Rich Plasma and Recurrent Implantation Failure		Unknown status	No Results Available	Recurrent Implantation Failure	Other: Intra uterine infusion of platelet rich plasma	Implantation rate|Ongoing pregnancy rate	Female	20 Years to 40 Years	40	Interventional	Randomized	Parallel Assignment	None (Open Label)	2016, May	https://ClinicalTrials.gov/show/NCT03996837	Iran
NCT04064866	Safety and Efficacy of PRP for Treatment of Disc Pain		Completed	No Results Available	Discogenic Pain	Device: High yield pure PRP|Other: Placebo|Device: ProPlaz PPC	Patient Specific Functional Scale (PSFS)|Adverse Event Reporting|Numeric Pain Rating Scale (NRPS)|Oswestry Disability Index (ODI)|Neck Disability Index (NDI)	All	18 Years and older	27	Interventional	Randomized	Crossover Assignment	Quadruple (Participant, Care Provider, Investigator, Outcomes Assessor)	2016, May	https://ClinicalTrials.gov/show/NCT04064866	United States
NCT05484856	Evaluation of Clinical Efficacy of Autologous Adipose Tissue Derived ADSCSs in Treatment of Osteoarthritis (OA)		Completed	No Results Available	Osteoarthritis, Knee	Biological: Autologous adipose tissue derived stromal cells	changes in womac score|changes in cartilage thickness as assessed on 1.5 T MRI|changes in joint space width	All	50 Years to 75 Years	140	Interventional	N/A	Single Group Assignment	None (Open Label)	2016, May	https://ClinicalTrials.gov/show/NCT05484856	India
NCT02825849	Platelet-rich Plasma (PRP) for Endometrial Regeneration and Repair	PRP-E	Terminated	Has Results	Infertility|Asherman's Syndrome	Biological: Intrauterine infusion of platelet rich plasma	Endometrial Thickness|Number of Participants With Ultrasound Confirmed Clinical Pregnancies	Female	18 Years to 43 Years	27	Interventional	Randomized	Parallel Assignment	None (Open Label)	2016, November	https://ClinicalTrials.gov/show/NCT02825849	United States
NCT02999737	Comparing Different Platelet Rich Plasma (PRP) Treatment Regimens for Management of Androgenic Alopecia		Unknown status	No Results Available	Androgenetic Alopecia	Biological: Platelet Rich Plasma for 4 sessions|Biological: Platelet rich plasma for 2 sessions	Percent change in terminal hair counts|Percent change in terminal hair shaft caliber|Degree of hair shedding|Changes in investigator assessment of hair growth|Changes in subject assessment of hair growth and satisfaction|Safety and tolerability monitoring	All	18 Years to 65 Years	40	Interventional	Randomized	Parallel Assignment	Single (Outcomes Assessor)	2016, November	https://ClinicalTrials.gov/show/NCT02999737	United States
NCT03003013	Effect of Biphasic Bone Graft Material With Autologous Platelet-rich Fibrin on Bone Regeneration in a Maxillary Cyst		Unknown status	No Results Available	Odontogenic Maxillary Cysts	Procedure: Biphasic Bone Graft Material (BGM) in Combination With Autologous Platelet-rich Fibrin (PRF)	Swelling|bone regeneration	All	15 Years to 60 Years	28	Interventional	Randomized	Parallel Assignment	Single (Participant)	2016, November	https://ClinicalTrials.gov/show/NCT03003013	Egypt
NCT03021954	The Role of Platelet Rich Plasma Towards the Repair of Pelvic Floor Muscle Damage in Primipara		Unknown status	No Results Available	Pelvic Floor Disorders	Biological: Platelet Rich Plasma	Change from baseline (third trimester) lower hiatal area during contraction measured using pelvic floor USG at 7 days post partum|Change from baseline (third trimester) lower hiatal area during contraction measured using pelvic floor USG at 40 days post partum|Change from baseline (third trimester) lower hiatal area during contraction measured using pelvic floor USG at 3 months post partum|Change…	Female	20 Years to 35 Years	90	Interventional	Randomized	Parallel Assignment	Triple (Participant, Investigator, Outcomes Assessor)	2016, November	https://ClinicalTrials.gov/show/NCT03021954	Indonesia
NCT03045172	Platelet Rich Plasma (PRP) for Vulvar Lichen Sclerosus		Completed	No Results Available	Lichen Sclerosus of Vulva	Biological: Platelet Rich Plasma|Drug: Placebo	Clinical Scoring System for Vulvar Lichen Sclerosus	Female	18 Years and older	29	Interventional	Randomized	Parallel Assignment	Double (Participant, Care Provider)	2016, November	https://ClinicalTrials.gov/show/NCT03045172	United States
NCT03169920	Efficacy of PRF With M-MIST in the Treatment of Intrabony Defects		Completed	No Results Available	Periodontitis	Procedure: Modified-Minimally Invasive Surgical Technique + PRF|Procedure: Modified-Minimally Invasive Surgical Technique	PD|CAL	All	28 Years to 55 Years	36	Interventional	Randomized	Parallel Assignment	Single (Outcomes Assessor)	2016, November	https://ClinicalTrials.gov/show/NCT03169920	India
NCT03430557	Platelet Rich Plasma in Healing of Through and Through Periradicular Lesions		Unknown status	No Results Available	Periapical Lesions	Procedure: PRP|Procedure: periapical surgery without PRP	CHANGE IN PERIAPICAL RADIOLUCENCY ON RADIOGRAPH|Clinical attachment level|Probing depth	All	16 Years to 45 Years	30	Interventional	Randomized	Parallel Assignment	Double (Participant, Investigator)	2016, November	https://ClinicalTrials.gov/show/NCT03430557	India
NCT03667638	Influence of Platelet Concentrates on Wound Healing		Completed	No Results Available	Platelet-Rich Plasma|Wound Healing Delayed	Combination Product: Platelet-Rich Plasma	Wound Closure|Blood Flow|Wound Quality of Life|Ease of surgical wound closure	All	18 Years to 80 Years	5	Interventional	N/A	Single Group Assignment	None (Open Label)	2016, November	https://ClinicalTrials.gov/show/NCT03667638	Germany
NCT04993339	Clinical Outcomes of ACL Reconstruction Augmented by an Injectable Osteoconductive/Osteoinductive Compound		Completed	Has Results	ACL Injury	Drug: OOC	Number of Participants With Bone Tunnel Expansion|Graft Maturation|Number of Participants With Tunnel Ganglion Cyst Formation	All	18 Years and older	26	Interventional	Randomized	Parallel Assignment	Single (Outcomes Assessor)	2016, October	https://ClinicalTrials.gov/show/NCT04993339	United States
NCT02915419	Evaluation of Survival of Mature Second Premolar Treated With Regenerative Techniques		Unknown status	No Results Available	Carious Teeth	Biological: PRP|Biological: PRF	Survival|healing|vitality	All	15 Years to 60 Years	30	Interventional	Randomized	Parallel Assignment	None (Open Label)	2016, October	https://ClinicalTrials.gov/show/NCT02915419	Egypt
NCT03211650	Efficacy of Hyaluronic Acid and Platelet-rich Plasma Combination in Knee Osteoarthritis		Completed	No Results Available	Knee Osteoarthritis	Drug: hyaluronic Acid + platelet-rich plasma|Drug: hyaluronic acid|Drug: platelet-rich plasma	WOMAC score	All	30 Years to 80 Years	174	Interventional	Randomized	Parallel Assignment	Double (Participant, Outcomes Assessor)	2016, October	https://ClinicalTrials.gov/show/NCT03211650	Italy
NCT03676205	Platelet-Rich Plasma in Acute Muscle Injuries		Completed	No Results Available	Muscle Injury	Biological: PRP|Other: Traumeel	Return to play (recovery period)|Pain intensity|Incidence of Recurrences|Number of adverse effects	All	18 Years and older	41	Interventional	Randomized	Parallel Assignment	Double (Participant, Outcomes Assessor)	2016, October	https://ClinicalTrials.gov/show/NCT03676205	Spain
NCT02869204	The Effect of a Local Injection of a Platelet Concentrate on Infection and Healing of Surgical Wounds		Unknown status	No Results Available	Wound Infection and Wound Healing	Other: Leucocyte - Platelet rich Plasma|Dietary Supplement: Vitamin C|Dietary Supplement: Zinc|Dietary Supplement: L-Arginine	Number of patients with wound infection assessed by traditional clinical observation of the cicatrice|Number of days before the surgical wound are full epithelized assessed by observation of the cicatrice|Other postoperative complications|Length of stay (LOS)|Experience of pain assessed by a VAS (Visual analogue scale)|Mobilization assessed by "Timed Up & Go (TUG)"|Inflammatory responds assessed …	All	18 Years and older	40	Interventional	Randomized	Parallel Assignment	None (Open Label)	2016, September	https://ClinicalTrials.gov/show/NCT02869204	Denmark
NCT02923700	Leukocyte-rich PRP vs Leukocyte-poor PRP for the Treatment of Knee Cartilage Degeneration: a Randomized Controlled Trial	PRP014	Completed	No Results Available	Osteoarthritis	Biological: Leukocyte-rich PRP intra-articular injections|Biological: Leukocyte-poor PRP intra-articular injections	IKDC (International knee documentation committee) score trend over time|KOOS (Knee Outcome Osteoarthritis Score) trend over time|VAS (Visual Analogue Scale) for Pain trend over time|Tegner Score trend over time|Adverse events report during follow-up period	All	18 Years to 80 Years	192	Interventional	Randomized	Parallel Assignment	Double (Participant, Investigator)	2016, September	https://ClinicalTrials.gov/show/NCT02923700	Italy
NCT04238858	Effects of Subtenon-injected Autologous Platelet-rich Plasma on Visual Functions in Eyes With Retinitis Pigmentosa	PRP	Completed	No Results Available	Retinitis Pigmentosa	Biological: Platelet rich plasma	Visual field sensitivity	All	18 Years to 55 Years	48	Interventional	Randomized	Parallel Assignment	None (Open Label)	2016, September	https://ClinicalTrials.gov/show/NCT04238858	Turkey
NCT03104361	Platelet-Rich Plasma (PRP) Injection in Treatment of Interstitial Cystitis		Unknown status	No Results Available	Interstitial Cystitis	Biological: Platelet-Rich Plasma	O'Leary-Sant Symptom Score|Visual analog score (VAS) for pain|Functional bladder capacity (FBC)|Voiding frequency	All	20 Years and older	30	Interventional	N/A	Single Group Assignment	None (Open Label)	2017, April	https://ClinicalTrials.gov/show/NCT03104361	Taiwan
NCT03136965	Platelet-Rich Plasma Therapy for Patellar Tendinopathy	PRP	Recruiting	No Results Available	Patellar Tendinitis	Biological: PRP|Procedure: Dry Needling|Procedure: Dry Needling - Sham	Measure of pain level|Measure of activity level|MRI Scan To demonstrate treatment-related changes in pathologic imaging features of PT (thickness and T2 signal intensity).|Ultrasound Scan to demonstrate treatment-related changes in pathologic imaging features of PT (thickness, echogenicity, and hyperemia)|Isokinetic Dynamometer measure of flexor and extensor muscle strength before and after the i…	All	18 Years to 39 Years	30	Interventional	Randomized	Parallel Assignment	Double (Participant, Outcomes Assessor)	2017, April	https://ClinicalTrials.gov/show/NCT03136965	United States
NCT03250403	Efficacy of Platelet Rich Plasma Injection in Diabetic Neuropathy		Completed	No Results Available	Diabetic Peripheral Neuropathy	Drug: PRP injection|Other: traditional medical treatment	Numbness|pain|Conduction velocity	All	30 Years to 60 Years	60	Interventional	Randomized	Parallel Assignment	Triple (Care Provider, Investigator, Outcomes Assessor)	2017, April	https://ClinicalTrials.gov/show/NCT03250403	Egypt
NCT03274674	Use of Injectable-platelet-rich-fibrin (I-PRF) to Thicken Gingival Phenotype		Completed	No Results Available	Periodontoclasia|Gingiva	Other: I-PRF	Gingival thickness (mm) Plaque Index (PI) Gingival Index (GI)	All	18 Years and older	29	Interventional	Randomized			2017, April	https://clinicaltrials.gov/ct2/show/NCT03274674	Turkey
NCT03328871	The Combination Therapy of Fractional Laser and PRP Compared With Nanofat Grafting and PRP Synergy in Treating Striae Gravidarum.		Unknown status	No Results Available	Treatments of Striae Gravidarum	Device: Fractional CO2 Laser|Procedure: Nanofat grafting|Procedure: Platelet-rich plasma (PRP) Injection	Immunohistochemical analysis|Dermatoscope|Ultrasound	Female	up to 35 Years	10	Interventional	Randomized	Sequential Assignment	Quadruple (Participant, Care Provider, Investigator, Outcomes Assessor)	2017, April	https://ClinicalTrials.gov/show/NCT03328871	China
NCT03484741	Mesenchymal Stem Cell Therapy for Type 1 Diabetes Mellitus Patients		Unknown status	No Results Available	Type 1 Diabetes Mellitus	Biological: MSC and PRP	Fasting blood glucose|Hemoglobin A1c (HbA1c) level|Adverse events|Insulin dose|C-peptide|Blood insulin level	All	18 Years to 45 Years	15	Interventional	N/A	Single Group Assignment	None (Open Label)	2017, April	https://ClinicalTrials.gov/show/NCT03484741	Vietnam
NCT03541746	The Value of Using Platelet Rich Plasma After Hysteroscopic Lysis of Severe Intrauterine Adhesions		Completed	No Results Available	Intrauterine Adhesion	Biological: Platelet Rich Plasma|Device: Intrauterine Foley's Catheter	Prevent recurrence of intrauterine adhesions|Return of menses	Female	18 Years to 43 Years	60	Interventional	Randomized	Parallel Assignment	Triple (Participant, Investigator, Outcomes Assessor)	2017, April	https://ClinicalTrials.gov/show/NCT03541746	Egypt
NCT04165044	L-PRF Versus Connective Tissue Graft Associated to Coronally Advanced Flap in Gingival Recession Treatment		Completed	No Results Available	Gingival Recession, Localized	Procedure: Leukocyte and Platelet Rich Fibrin plus Coronally Advanced Flap|Procedure: Connective tissue graft plus Coronally Advanced Flap	Change in Recession depth (RD)|Change in Recession wide (RW)|Change in Percentage of root coverage|Change in Gingival thickness (GT)|Change in Probing depth (PD)|Change in Clinical attachment level (CAL)|Change in Keratinized tissue height (KTH)|Post- operative pain|Root Coverage Esthetic Score (RES)|Post-surgery complications incidence	All	18 Years and older	34	Interventional	Randomized	Parallel Assignment	Double (Investigator, Outcomes Assessor)	2017, April	https://ClinicalTrials.gov/show/NCT04165044	Chile
NCT04212767	The Use of PRF in the Management of Soft Tissue Healing	PRF	Completed	No Results Available	Dental Diseases	Procedure: Alveolar socket preservation with Platelet-rich fibrin	Evaluation of the soft tissue epithelialization speed in post-extraction sockets|Postoperative pain|Number of consumed analgesic	All	18 Years and older	32	Interventional	Randomized	Parallel Assignment	None (Open Label)	2017, April	https://ClinicalTrials.gov/show/NCT04212767	Brazil
NCT03166345	Use of Platelet Rich Plasma (PRP) for Improving Thin Endometrium	PRPITM	Completed	No Results Available	Poor Endometrium	Other: Treatment of Thin Endometrium	Mean Diameter of endometrial thickness|Clinical pregnancy rate	Female	18 Years to 40 Years	150	Interventional	Randomized	Parallel Assignment	Single (Outcomes Assessor)	2017, August	https://ClinicalTrials.gov/show/NCT03166345	Egypt
NCT03219944	Clinical Evaluation of Platelet Rich Fibrin Versus Subepithelial Connective Tissue Graft for Soft Tissue Augmentation		Unknown status	No Results Available	Patients With at Least Single Missing Anterior Tooth|Thin Gingival Biotype	Procedure: Platelet Rich Fibrin|Procedure: sub epithelial connective tissue graft	Crestal bone resorption	All	20 Years to 60 Years	16	Interventional	Randomized	Parallel Assignment	Single (Outcomes Assessor)	2017, August	https://ClinicalTrials.gov/show/NCT03219944	Egypt
NCT03248466	PRG Combined With Autologous BMMSCs for Treatment of Diabetic Foot Ulcer		Unknown status	No Results Available	Diabetic Foot Ulcer	Biological: PRG combined with BMMSCs transplantation	Amputation rate|hospital stay|Wound healing time|Transcutaneous oxygen partial pressure	All	20 Years to 70 Years	60	Interventional	Non-Randomized	Parallel Assignment	Single (Outcomes Assessor)	2017, August	https://ClinicalTrials.gov/show/NCT03248466	China
NCT03399422	Efficacy of Biological Technique in Upper Canine Retraction and Levels of Discomfort		Completed	No Results Available	Malocclusion, Angle Class II, Division 1	Biological: i-PRF|Procedure: canine retraction	Change of the rate of canine retraction|pain levels	All	15 Years to 27 Years	20	Interventional	Randomized	Crossover Assignment	Single (Outcomes Assessor)	2017, August	https://ClinicalTrials.gov/show/NCT03399422	Syria
NCT03399760	Efficacy of Injectable Platelet Rich Fibrin (i-PRF) in Enhancing Bone Quality		Completed	No Results Available	Malocclusion, Angle Class II, Division 1	Biological: i-PRF|Procedure: canine retraction	Canine root resorption|Alveolar bone height in the first premolar region|Bone density	All	15 Years to 27 Years	20	Interventional	Randomized	Parallel Assignment	Single (Outcomes Assessor)	2017, August	https://ClinicalTrials.gov/show/NCT03399760	Syria
NCT03586154	Combined Intra-articular Shoulder Injection and Stellate Ganglion Block in Chronic Post-mastectomy Shoulder Pain		Completed	No Results Available	Breast Neoplasms	Combination Product: Platelet rich plasma|Drug: ketamine and bupivacaine injection	Visual analogue score|Range of motion|Disability of arm	Female	18 Years to 64 Years	70	Interventional	Randomized	Parallel Assignment	Triple (Participant, Care Provider, Investigator)	2017, August	https://ClinicalTrials.gov/show/NCT03586154	Egypt
NCT04090008	A Randomized Trial on Platelet Rich Plasma Versus Saline Dressing of Diabetic Foot Ulcers		Completed	No Results Available	Diabetic Foot	Drug: PRP gel|Drug: Saline dressing	Percent reduction in the ulcer size	All	18 Years to 70 Years	24	Interventional	Randomized	Parallel Assignment	None (Open Label)	2017, August	https://ClinicalTrials.gov/show/NCT04090008	Egypt
NCT03300531	Impact of Autologous Pure Platelet-rich Plasma in the Treatment of Tendon Disease		Unknown status	No Results Available	Rotator Cuff Tear|Lateral Epicondylitis|Achilles Tendinitis	Biological: Ultrasound-guided pure platelet-rich-plasma (P-PRP) injection|Biological: Ultrasound-guided platelet-rich-plasma (PRP) injection|Drug: Ultrasound-guided Compound betamethasone injection	Change from baseline in Visual Analog Scale(VAS) at 3, 6 and 12 weeks|Constant-Murley Score(CMS)|American Shoulder and Elbow Surgeons (ASES) Shoulder Score|The Disabilities of the Arm, Shoulder and Hand(DASH) Score|Victorian Institute of Sport Assessment-Achilles questionnaire (VISA-A)|Adverse events	All	18 Years to 90 Years	540	Interventional	Randomized	Parallel Assignment	Double (Participant, Outcomes Assessor)	2017, December	https://ClinicalTrials.gov/show/NCT03300531	China
NCT03371888	The Platelet-Rich Plasma in the Therapy of Temporomandibular Disorders	PRP/TMD	Completed	No Results Available	PRP|Temporomandibular Disorder|Myalgia|Bruxism	Biological: Platelet-Rich Plasma intramuscular injections|Biological: Placebo Comparator: 0,9% NaCl intramuscular injections	Pain intensity reduction in VAS scale,(VAS scale 0-10 points)	All	23 Years to 42 Years	58	Interventional	Randomized	Parallel Assignment	Double (Participant, Care Provider)	2017, December	https://ClinicalTrials.gov/show/NCT03371888	Poland
NCT03454737	Treatment of Refractory Patellar Tendinopathy With Mesenquimal Trunk Cells. Comparative Study With PRP.	TENDO	Unknown status	No Results Available	Patellar Tendinopathy	Procedure: mesenchymal stem cells|Procedure: Pure platelet-rich plasma	Improvement in the tendon ecotexture|Presence of patellar tendon regeneration by the peritendinous and intratendinous infusion of MSV patellar tendinopathy compared to the P-PRP group|the strength of the extensor muscle group|subjective clinical evolution of the patient|strength of the extensor muscle group	Male	18 Years to 48 Years	20	Interventional	Randomized	Parallel Assignment	Double (Participant, Investigator)	2017, December	https://ClinicalTrials.gov/show/NCT03454737	Spain
NCT03834480	Intraartecular Platelet Rich Plasma for Sacroiliitis		Completed	No Results Available	Sacroiliitis	Other: Ultrasound guided Sacroiliac intra-articular injection	visual analog score	All	18 Years to 70 Years	2	Interventional	Randomized	Parallel Assignment	Double (Care Provider, Outcomes Assessor)	2017, December	https://ClinicalTrials.gov/show/NCT03834480	Egypt
NCT04085783	PRP in Recurrent Implantation Failure		Completed	No Results Available	Recurrent Implantation Failure	Procedure: PRP	Number of Participants with positive pregnancy test	Female	22 Years to 40 Years	150	Interventional	N/A	Single Group Assignment	None (Open Label)	2017, December	https://ClinicalTrials.gov/show/NCT04085783	Bahrain
NCT04372420	Bone Morphogenetic Protein-2 In Grade II Furcation Defects.		Completed	No Results Available	Periodontitis	Drug: RhBMP-2 absorbable sponge in grade II furcation|Procedure: PLATELET RICH FIBRIN in grade II furcation	BONE FILL	All	20 Years to 55 Years	44	Interventional	Randomized	Parallel Assignment	Double (Participant, Outcomes Assessor)	2017, December	https://ClinicalTrials.gov/show/NCT04372420	India
NCT02979912	Autologous Platelet Lysate in Corneal Epithelial Defects		Completed	No Results Available	Persistent Corneal Epithelial Defect	Biological: Platelet Lysate	Incidence of Treatment-Emergent Adverse Events [Safety and Tolerability]) as a result of the eye drops|Assessment of the efficacy by clinical judgment	All	21 Years to 78 Years	10	Interventional	N/A	Single Group Assignment	None (Open Label)	2017, February	https://ClinicalTrials.gov/show/NCT02979912	Jordan
NCT03037125	The Evaluation Of Bone Width Gain Following Split Crest Technique With Or Without Platelet Rich Fibrin( PRF)		Unknown status	No Results Available	Ridge Deficiency	Procedure: Split Crest with PRF|Procedure: Split Crest without PRF	Bone width gain	All	20 Years to 70 Years	14	Interventional	Randomized	Parallel Assignment	Single (Outcomes Assessor)	2017, February	https://ClinicalTrials.gov/show/NCT03037125	Egypt
NCT03049137	Computer Guided Versus Conventional Augmentation Using Bone Ring		Unknown status	No Results Available	Bone Resorption	Procedure: Computer Guided Stent Augmentation|Procedure: Free Hand Augmentation|Drug: Platelet-rich fibrin (PRF)|Device: implant	Patient Satisfaction regarding esthetic results.|Accuracy of computer guided surgical templates in comparison with 3D virtual planning.	All	21 Years to 55 Years	10	Interventional	Randomized	Parallel Assignment	Single (Outcomes Assessor)	2017, February	https://ClinicalTrials.gov/show/NCT03049137	Egypt
NCT03067623	Autologous Platelet-Rich Plasma (PRP) and Endometrial Thickness		Unknown status	No Results Available	Thin Endometrium|Endometrial Disorder|Endometrial Thickness Not Growing Under Estrogen Stimulation	Drug: PRP|Device: Tomcat catheter	Endometrial thickness|Positive pregnancy test rate|Implantation rate	Female	18 Years to 46 Years	200	Interventional	N/A	Single Group Assignment	None (Open Label)	2017, February	https://ClinicalTrials.gov/show/NCT03067623	Italy
NCT03078686	Biocellular-Cellular Regenerative Treatment Scaring Alopecia and Alopecia Areata	SAAA	Recruiting	No Results Available	Alopecia Areata|Scarring Alopecia	Procedure: tSVF by lipoaspiration|Procedure: PRP Concentration|Procedure: Emulsification tSVF|Procedure: cSVF isolation and concentration|Procedure: cSVF in Normal Saline IV	Safety of Intervention|Hair Growth Assessment|Photographic Assessment Scalp Hair|Investigator Satisfaction Survey|Patient Satisfaction Outcome Survey	All	18 Years to 75 Years	60	Interventional	Non-Randomized	Parallel Assignment	Triple (Participant, Investigator, Outcomes Assessor)	2017, February	https://ClinicalTrials.gov/show/NCT03078686	California
NCT03117608	A Single Intra-articular Injection of aMAT vs PRP in Patients With OA of the Knee	LIPOJOINT	Recruiting	No Results Available	Osteoarthritis, Knee	Biological: injection of autologous micro-fragmented adipose tissue (aMAT)|Biological: injection of Platelet-rich Plasma (PRP)	Safety|clinical improvement documented with IKDC(International Knee Documentation Committee) score and KOOS (Knee Injury and Osteoarthritis Outcome Score)|stability of the clinical improvement documented with International Knee Documentation Committee (IKDC) score|stability of the clinical improvement documented with Knee Injury and Osteoarthritis Outcome Score (KOOS)	All	18 Years to 75 Years	118	Interventional	Randomized	Parallel Assignment	None (Open Label)	2017, February	https://ClinicalTrials.gov/show/NCT03117608	Italy
NCT03601494	Perineural Platelet-rich Plasma for Diabetic Neuropathy Pain		Completed	No Results Available	Diabetic Neuropathies|Chronic Pain	Other: perineural injection of platelet-rich plasma|Drug: medical	visual analog scale of pain|Nerve conduction velocity	All	18 Years to 60 Years	60	Interventional	Randomized	Parallel Assignment	Single (Outcomes Assessor)	2017, February	https://ClinicalTrials.gov/show/NCT03601494	Egypt
NCT02836678	Bone Changes in Atrophic Maxilla Treated by Split-crest Technique		Unknown status	No Results Available	Atrophy; Edentulous Ridge	Biological: Ridge splitting, immediate implant, Nanobone with PRF. Biological: Ridge splitting, immediate implantand PRF.	Horizontal bone gain in millimeters Post-operative pain Using Numerical rating scale Post-operative swelling Using Descriptive 4-point scale of swelling	All	18 Years to 70 Years	40	Interventional	Randomized			2017, January	https://clinicaltrials.gov/ct2/show/NCT02836678	Egypt
NCT02973555	Platelet-Rich Protein and the Endometrium		Unknown status	No Results Available	Infertility	Other: PRP injection	endometrial thickness >7mm|Positive serum pregnancy test	Female	18 Years to 54 Years	50	Interventional	N/A	Single Group Assignment	None (Open Label)	2017, January	https://ClinicalTrials.gov/show/NCT02973555	Israel
NCT03064984	Blood Based Eyedrops From Different Sources in the Treatment of Severe Keratopathy		Unknown status	No Results Available	Keratopathy|Sjogren's Syndrome|GVHD - Graft-Versus-Host Disease	Other: CBS eyedrops|Other: PBS eyedrops	Variation of corneal epithelium damage|Variation of subjective sensation of discomfort	All	18 Years and older	60	Interventional	Randomized	Parallel Assignment	Quadruple (Participant, Care Provider, Investigator, Outcomes Assessor)	2017, January	https://ClinicalTrials.gov/show/NCT03064984	Italy
NCT03070028	Minimally Invasive Treatment Methods for Pilonidal Disease		Completed	No Results Available	Pilonidal Sinus	Procedure: crystallised phenol|Procedure: Platelet rich plasma	healing time	All	18 Years and older	200	Interventional	Randomized	Parallel Assignment	Single (Outcomes Assessor)	2017, January	https://ClinicalTrials.gov/show/NCT03070028	Turkey
NCT03072381	PEAK Platelet Rich Plasma Injection Treatment for Chronic Lateral Epicondylosis		Completed	No Results Available	Chronic Lateral Epicondylosis	Biological: Platelet Rich Plasma - Group 1|Drug: Corticosteroid Control - Group 2	Change in the QUICK-DASH upper limb disability questionnaire|Ultrasound evaluation of changes of pathologic features	All	18 Years to 65 Years	50	Interventional	Randomized	Parallel Assignment	Double (Participant, Investigator)	2017, January	https://ClinicalTrials.gov/show/NCT03072381	United States
NCT03080207	Platelet Rich Plasma, Complex Decongestive Physiotherapy and Low Level Laser in Treatment of Lower Extremity Lymphoedema		Completed	No Results Available	Lower Extremity Lymphedema	Procedure: PRP method|Procedure: Low Level Laser|Procedure: Complex Decongestive Physiotherapy	Health-related quality of life|Lower-extremity-circumference|Numeric rating scale|6 minutes walking test|Tissue dielectric constant Questionnaire	All	18 Years to 75 Years	45	Interventional	Randomized	Parallel Assignment	None (Open Label)	2017, January	https://ClinicalTrials.gov/show/NCT03080207	Turkey
NCT03082430	GO PRP: Assessing the Efficacy of Intra Articular Injection of Platelets Rich Plasma for Gonarthrosis Treatment in Routine Care		Unknown status	No Results Available	Knee Osteoarthritis	Biological: autologous PRP.	to monitor and follow the evolution of pain|to monitor and follow the evolution of the knee function|Evaluation of MRI	All	20 Years to 80 Years	60	Interventional	N/A	Single Group Assignment	None (Open Label)	2017, January	https://ClinicalTrials.gov/show/NCT03082430	France
NCT03086759	Intra-Articular Platelet Rich Plasma Use in Osteoarthritis of Knee.		Completed	No Results Available	Knee Osteoarthritis	Procedure: platelet rich plasm|Drug: Triamcinolone Hexacetonide|Procedure: Isotonic Saline Solution	Change in pain|Change in joint edema|Change in range of motion|Change in a clinical improvement scale|Change in quality of life|Change in functional capacity|Changing in quantitative and semiquantitative measurement of synovial hypertrophy and semiquantitative Power Doppler	All	40 Years and older	99	Interventional	Randomized	Parallel Assignment	Single (Outcomes Assessor)	2017, January	https://ClinicalTrials.gov/show/NCT03086759	Brazil
NCT03138317	Evaluation of Platelet Rich Plasma (PRP) for Knee Osteoarthritis		Unknown status	No Results Available	Osteoarthritis, Knee	Biological: PRP|Biological: Plasma|Biological: Placebo	Knee pain score measured by Visual Analogue Scale (VAS)	All	45 Years to 80 Years	60	Interventional	Randomized	Parallel Assignment	Triple (Participant, Care Provider, Investigator)	2017, January	https://ClinicalTrials.gov/show/NCT03138317	Brazil
NCT03488108	Platelet Rich Plasma Versus Minoxidil Foam for Treatment of Androgenic Alopecia in Women		Completed	Has Results	Alopecia	Other: Platelet Rich Plasma|Drug: Minoxidil Foam	Change in Hair Count|Change in Vellus Hair Density|Change in Terminal Hair Density|Change in Cumulative Thickness|Adverse Event of Swelling on Scalp|Adverse Event of Redness on Scalp	Female	18 Years and older	20	Interventional	Randomized	Crossover Assignment	None (Open Label)	2017, January	https://ClinicalTrials.gov/show/NCT03488108	United States
NCT03567148	The Effectiveness of Different Methods for Healing a Palatal Donor Site		Completed	No Results Available	Wound Heal Graft Pain Palate; Wound	Procedure: PRF Procedure: Essix retainer Procedure: Ozone therapy	AS questionnaire regarding to postoperative pain VAS questionnaire regarding to postoperative sensitivity hydrogen peroxide test	All	18 Years to 70 Years	90	Interventional	Randomized			2017, January	https://clinicaltrials.gov/ct2/show/NCT03567148	Turkey
NCT04027738	a Single Intraarticular Injection of PRP for Early Knee OA		Completed	No Results Available	Knee Osteoarthritis	Other: PRP	VAS pain|Western Ontario and McMaster Universities Osteoarthritis Index (WOMAC)|Lequesne index|Single-leg stance test (SLS)|Patients satisfaction|safety assessment	All	20 Years to 70 Years	41	Interventional	N/A	Single Group Assignment	None (Open Label)	2017, January	https://ClinicalTrials.gov/show/NCT04027738	Taiwan
NCT04252534	Management of Retinitis Pigmentosa Via Electromagnetic Stimulation and Platelet Rich Plasma	rEMS	Completed	No Results Available	Retinitis Pigmentosa	Combination Product: PRP combined Magnovision|Biological: PRP	Ellipsoid zone width (EZW)	All	18 Years to 60 Years	60	Interventional	Non-Randomized	Parallel Assignment	None (Open Label)	2017, January	https://ClinicalTrials.gov/show/NCT04252534	Turkey
NCT04709523	Guided Bone Regeneration Using Bovine-derived Xenograft in Combination With or Without Injectable Platelet-rich Fibrin		Completed	No Results Available	Bone Resorption	Procedure: bovine-derived xenograft with i-PRF|Procedure: bovine-derived xenograft alone	Augmentation thickness|Marginal bone level	All	18 Years to 65 Years	40	Interventional	Randomized	Parallel Assignment	Single (Investigator)	2017, January	https://ClinicalTrials.gov/show/NCT04709523	Turkey
NCT04820231	Platelet-Rich Plasma and Hip Osteoarthritis		Completed	No Results Available	Hip Osteoarthritis	Other: intra-articular PRP injection	Change from baseline Visual Analog Scale (VAS) score at 1-month, 3-month and 6-month|Change from baseline Western Ontario and McMaster University Osteoarthritis Index (WOMAC) score at 1-month, 3-month and 6-month|Change from baseline SF-36 score at 1-month, 3-month and 6-month	All	50 Years to 75 Years	35	Interventional	N/A	Single Group Assignment	None (Open Label)	2017, January	https://ClinicalTrials.gov/show/NCT04820231	Turkey
NCT03328728	Cellular Matrix Device for the Treatment of Mild to Moderate Knee Osteoarthritis		Unknown status	No Results Available	Knee Osteoarthritis	Device: Cellular Matrix / A-CP HA Kit|Device: Synvisc-One	Change from Baseline pain on walking (Western Ontario & McMaster Universities [WOMAC] A1 of the WOMAC questionaire) at 6 months|Change from Baseline pain on walking at 1 and 3 months|Change from Baseline overall knee osteoarthritis symptoms at 1, 3 and 6 Months|Change from Baseline pain at 1, 3 and 6 Months|Change from Baseline stiffness at 1, 3 and 6 Months|Change from Baseline physical function…	All	50 Years to 80 Years	190	Interventional	Randomized	Parallel Assignment	Single (Outcomes Assessor)	2017, July	https://ClinicalTrials.gov/show/NCT03328728	France
NCT03225092	Platelet-rich Plasma Injections for Persistent Medial Knee Pain After Total Knee Arthroplasty		Withdrawn	No Results Available	Knee Pain Chronic|Pes Anserinus Bursitis|Status-Post Total Knee Arthroplasty	Biological: Ultrasound-guided platelet rich plasma injection	Knee Society Score|The Hospital for Special Surgery (HSS) Knee Score|Visual Analog Scale (VAS) for Pain	All	18 Years and older	0	Interventional	N/A	Single Group Assignment	None (Open Label)	2017, July	https://ClinicalTrials.gov/show/NCT03225092	United States
NCT03510780	Platelet-rich Fibrin and Autogenous Bone vs Enamel Matrix Derivative and Autogenous Bone in Intrabony Defects		Unknown status	No Results Available	Periodontal Bone Loss|Periodontal Attachment Loss	Procedure: Periodontal surgery with Enamel Matrix Derivative|Procedure: Periodontal surgery with Platlet Rich fibrin	Periodontal attachment gain|Bone gain	All	18 Years to 65 Years	44	Interventional	Randomized	Parallel Assignment	Triple (Participant, Care Provider, Investigator)	2017, July	https://ClinicalTrials.gov/show/NCT03510780	Italy
NCT03863873	Platelet-Rich Plasma in the Treatment of Patients With Idiopathic Carpal Tunnel Syndrome		Completed	No Results Available	Carpal Tunnel Syndrome	Procedure: Platelet-Rich Plasma Injection Group	Pain improvement|Function improvement|Edema	All	Child, Adult, Older Adult	80	Interventional	Randomized	Parallel Assignment	None (Open Label)	2017, July	https://ClinicalTrials.gov/show/NCT03863873	Egypt
NCT02865421	Adipose Tissue Derived Stem Cell Based Hair Restoration Therapy for Androgenetic Alopecia	AGA	Completed	No Results Available	Combination of SVF and PRP for Androgenetic Alopecia	Drug: stem cells|Drug: platelet rich plasma	pull test|Trichoscan	All	15 Years to 70 Years	22	Interventional	Randomized	Parallel Assignment	None (Open Label)	2017, June	https://ClinicalTrials.gov/show/NCT02865421	Pakistan
NCT03085290	Allogeneic Versus Autologous Serum Eye Drops	AVAnS	Completed	No Results Available	Dry Eye Syndrome	Other: Autologous serum eye drops|Other: Allogeneic serum eye drops	Ocular Surface Disease Index (OSDI)|Tear production (Schirmer's test)|Tear break up time|Corneal punctates	All	18 Years and older	18	Interventional	Randomized	Crossover Assignment	Quadruple (Participant, Care Provider, Investigator, Outcomes Assessor)	2017, June	https://ClinicalTrials.gov/show/NCT03085290	Netherlands
NCT03112330	A Clinical Study to Evaluate the Safety and Efficacy of Platelet Rich Plasma Injection for Atrophic Rhinitis	ARPRP	Completed	No Results Available	Atrophic Rhinitis	Device: Plasma rich platelet injection|Device: Saline nasal spray	The change of mucociliary clearance function using the saccharin test|The change of nasal symptoms using the Nasal Obstruction Symptom Evaluation(NOSE) Instrument|The change of nasal symptoms using the Sino-Nasal outcome Test 20|The change of nasal symptoms using the Visual analog scale	All	19 Years and older	22	Interventional	N/A	Single Group Assignment	None (Open Label)	2017, June	https://ClinicalTrials.gov/show/NCT03112330	Republic of Korea
NCT03178695	Inovium Ovarian Rejuvenation Trials		Completed	No Results Available	Perimenopausal Disorder|Menopause|Menopause, Premature|Menopause Related Conditions|Menopause Premature Symptomatic|Menopause Premature Asymptomatic|Premature Ovarian Failure|Premature Ovarian Failure, Familial|Premature Ovarian Failure 2A|Premature Ovarian Failure 3|Premature Ovarian Failure 4|Premature Ovarian Failure 1|Premature Ovarian Failure 5|Premature Ovarian Failure 6|Premature Ovarian F…	Other: Autologous PRP injection into human ovarian tissue	Positive IVF|Positive Pregnancy and Conception|Resumption of Menses|Changes in Hormone Levels|Changes in Egg Quality|Changes in Health Outcomes|Duration of Identified Benefits of Treatment|Changes in Menopausal Symptoms	Female	35 Years and older	200	Interventional	Non-Randomized	Parallel Assignment	None (Open Label)	2017, June	https://ClinicalTrials.gov/show/NCT03178695	United States
NCT03189238	Platelet Rich Plasma (PRP) Peri-urethral and Clitoral Injections for the Treatment of Female Orgasmic Disorder	PRP	Unknown status	No Results Available	Female Orgasmic Disorder	Biological: Peri-urethral and clitoral injections	ANCOVA	Female	25 Years to 50 Years	40	Interventional	Randomized	Parallel Assignment	Double (Participant, Care Provider)	2017, June	https://ClinicalTrials.gov/show/NCT03189238	United States
NCT03220334	Healing Effects of Autologous Platelet Rich Plasma on Gastric Ulcer Caused by Endoscopic Submucosal Dissection		Completed	No Results Available	Platelet-rich Plasma|Endoscopic Submucosal Dissection	Drug: Platelet rich plasma|Drug: Normal saline	Recovery of artificial gastric ulcer|Occurrence of postprocedure complication	All	18 Years and older	20	Interventional	Randomized	Parallel Assignment	Single (Participant)	2017, June	https://ClinicalTrials.gov/show/NCT03220334	Republic of Korea
NCT03933033	Erbium-YAG Laser Versus Platelet Rich Plasma in the Treatment of Atrophic Acne Scars		Completed	No Results Available	Acne Vulgaris|Scars	Device: Fractional Erbium Yağ Laser|Procedure: Platelet Rich Plasma	Change in grade of acne scares according to qualitative scarring grading system of Goodman and Baron Change in clinical appearance of acne scare accordinga four-point scale for assessment of clinical improvement of skin smoothness Change in patient satisfaction usinga four-point scale; Grade 4 highly satisfied, Grade 3 satisfied, Grade 2 neutral and Grade 1 dissatisfied	All	18 Years to 38 Years	75	Interventional	Randomized			2017, June	https://clinicaltrials.gov/ct2/show/NCT03933033	Egypt
NCT04065594	Platelet Rich Plasma (PRP) Bio Stimulant Gel Dressing in Treating Chronic Non Healing Leg and Foot Ulcers: Cost and Effectiveness		Completed	No Results Available	Ulcer Foot|Chronic Skin Ulcer|Non-Healing Ulcer of Skin	Procedure: PRP dressing|Procedure: conventional ordinary dressing	change the ulcer size	All	18 Years to 80 Years	44	Interventional	Randomized	Parallel Assignment	Triple (Participant, Investigator, Outcomes Assessor)	2017, June	https://ClinicalTrials.gov/show/NCT04065594	Egypt
NCT04279210	Platelet-rich Plasma for Stress Urinary Incontinence		Completed	No Results Available	Stress Urinary Incontinence	Device: Platelet-rich plasma	SUI	Female	20 Years to 85 Years	20	Interventional	N/A	Single Group Assignment	None (Open Label)	2017, June	https://ClinicalTrials.gov/show/NCT04279210	taiwan
NCT03090672	Cellular & Biocellular Regenerative Therapy in Musculoskeletal Pain, Dysfunction,Degenerative or Inflammatory Disease	BRT	Recruiting	No Results Available	Osteoarthritis|Rheumatoid Nodule|Degenerative Joint Disease|Tendinopathy|Tendinosis|Back Pain	Drug: Normal Saline|Procedure: Tissue Stromal Vascular Fraction|Biological: Platelet Rich Plasma|Procedure: Cellular Stromal Vascular Fraction	Participants with complications|Change from baseline quality of life level (QoL Questionnaire)|Change from baseline visual analog pain score|Change from baseline of limitation of activities (Functional analysis of range of motion)|Change from baseline of imaging if required for study entry	All	18 Years to 90 Years	300	Interventional	Non-Randomized	Parallel Assignment	None (Open Label)	2017, March	https://ClinicalTrials.gov/show/NCT03090672	United States
NCT03357484	Leukocyte- and Platelet Rich Fibrin (L-PRF) Application in Impacted Mandibular Third Molar Removal Surgery		Unknown status	No Results Available	Pain|Edema|Wound Heal	Procedure: Leukocyte- and platelet rich fibrin|Procedure: Blood clot	Pain visual analogue scale (VAS) score change evaluation|Swelling change evaluation|Healing index change evaluation	All	18 Years to 60 Years	30	Interventional	Randomized	Parallel Assignment	Double (Participant, Outcomes Assessor)	2017, March	https://ClinicalTrials.gov/show/NCT03357484	Lithuania
NCT03910036	Effect of PRP Injection After Arthroscopic Meniscal Repair in the Healing Process	KneePRP	Completed	No Results Available	Knee Pain|Knee Injuries	Biological: platelet rich plasma	knee Pain|Knee function|meniscal healing process|knee pain|knee function|meniscal healing	All	18 Years to 55 Years	30	Interventional	Randomized	Parallel Assignment	Single (Outcomes Assessor)	2017, March	https://ClinicalTrials.gov/show/NCT03910036	Egypt
NCT04331327	Intra-articular Injection of Allogenic Lyophilized Growth Factors in Primary Knee Osteoarthritis		Completed	No Results Available	Osteo Arthritis Knee	Drug: allogenic lyophilized growth factors	Change from Baseline WOMAC scores at 6 months|Change from Baseline structural outcomes scores at 6 months|post injection complications of the intervention treatment	All	18 Years and older	31	Interventional	Randomized	Parallel Assignment	None (Open Label)	2017, May	https://ClinicalTrials.gov/show/NCT04331327	Egypt
NCT03122119	Effectiveness of Ultrasound Guided Platelet Rich Plasma Injections in the Sacroiliac Joint		Unknown status	No Results Available	Chronic Low Back Pain|Sacroiliitis|Sacroiliac	Drug: Platelet Rich Plasma Joint Injection	Numeric Rating Scale for Pain (NRS) Oswestry Disability Index (ODI)	All	18 Years to 80 Years	51	Interventional	N/A			2017, May	https://clinicaltrials.gov/ct2/show/NCT03122119	United States
NCT03124329	Efficacy of Methods to Treat Multiple Gingival Recession Defects		Terminated	No Results Available	Gingival Recession	Procedure: Coronally Advanced Flap|Procedure: Intrasulcular Tunneling|Biological: Vestibular Incision Subperiosteal Tunnel Access (VISTA)|Device: Leukocyte-Platelet Rich Fibrin (L-PRF)	Complete root coverage|Clinical Attachment Level gain|% root coverage|Gingival Thickness Gain|Gingival Volume Gain	All	18 Years to 70 Years	25	Interventional	Randomized	Parallel Assignment	Single (Outcomes Assessor)	2017, May	https://ClinicalTrials.gov/show/NCT03124329	United States
NCT03164122	EVALUATION OF AN INNOVATIVE TREATMENT FOR RADIOCARPAL OSTEOARTHRITIS USING INTRA-ARTICULAR INJECTION OF A MIXTURE OF AUTOLOGOUS MICROFAT AND AUTOLOGOUS PLATELET-RICH PLASMA	AMIPREP	Completed	No Results Available	Osteoarthritis	Drug: injection of microfat and plasma rich platelet PRP|Device: MRI	evaluate the safety|Improvement of pain|Improvement of wrist pain|Improvement of wrist pain and function|Improvement of radiocarpal chondral lesions	All	20 Years to 75 Years	12	Interventional	N/A	Single Group Assignment	None (Open Label)	2017, May	https://ClinicalTrials.gov/show/NCT03164122	France
NCT03265093	Use of Injectable Platelet Rich Fibrin in Lichen Planus		Completed	No Results Available	Lichen Planus	Other: Platelet Rich Fibrin Injection|Drug: Corticosteroid	Visual Analog Scale|Thongprasom sign scoring system|Oral Health- Related Quality of Life index (OHIP-14)|Oral Hygiene Index	All	18 Years and older	24	Interventional	Randomized	Parallel Assignment	Single (Investigator)	2017, May	https://ClinicalTrials.gov/show/NCT03265093	Turkey
NCT03589235	Platelet-Rich Fibrin Dressing in the Management of Free Gingival Graft		Completed	No Results Available	Gingival Recession	Procedure: A free gingival graft|Device: A Platelet-Rich Fibrin dressing|Device: A non-eugenol-based dressing	The pain score using the visual analogue scale (VAS)|Healing index for free gingival graft|The complete re-epithelialization of the palatal wound|Changes in gingival recession|Match color of the palatal wound|Attached gingival width|Plaque index|Gingival Index|Bleeding on probing Index|Pocket Probing Depth	All	18 Years to 45 Years	20	Interventional	Randomized	Parallel Assignment	Single (Outcomes Assessor)	2017, May	https://ClinicalTrials.gov/show/NCT03589235	Syria
NCT03674203	Efficacy of Platelet-rich Plasma in Treatment of Melasma		Completed	No Results Available	Melasma	Biological: Platelet-Rich Plasma	Change of the severity of melasma.|Comparison of histological analysis|Type of melasma by dermatoscopy|Amount of melasma by dermatoscopy|Density of melasma by dermatoscopy|Presence or not of telangiectasias.|change in the quality of life: Sp-MELASQOL	Female	18 Years and older	20	Interventional	N/A	Single Group Assignment	None (Open Label)	2017, May	https://ClinicalTrials.gov/show/NCT03674203	Mexico
NCT04587570	Rhizarthrosis Study	RHI	Completed	No Results Available	Rhizarthrosis	Procedure: Infiltration with PRP|Procedure: Infiltration with Fat|Procedure: Infiltration with PRP and Fat|Procedure: Infiltration with NaCl	Change in perception of pain sensation in the thumb saddle joint|Change in force in the thumb saddle joint.|Change in mobility of the thumb|Change in quality of life score, assessed by Questionnaire SF36|Change in Disabilities of Arm, Shoulder and Hand (DASH) Score|Change in Michigan Hand Outcomes Questionnaire (MHQ)|Change in movement in the thumb saddle joint.	All	18 Years to 90 Years	131	Interventional	Randomized	Parallel Assignment	Single (Participant)	2017, May	https://ClinicalTrials.gov/show/NCT04587570	Austria
NCT03261843	The Effect of Using Autologous Platelet Rich Plasma on Posterior Lumbar Interbody Fusion		Unknown status	No Results Available	Autologous Platelet Rich Plasma Effect on Bone Healing	Biological: autologous platelet rich plasma|Procedure: posterior lumbar interbody fusion without autologous platelet rich plasma	bridging trabecular bone scale|visual analogue of pain|the Oswestry disability index	All	20 Years to 70 Years	60	Interventional	Randomized	Parallel Assignment	Single (Outcomes Assessor)	2017, November	https://ClinicalTrials.gov/show/NCT03261843	Egypt
NCT03308370	Platelet Rich Plasma in Treatment of Melasma		Unknown status	No Results Available	Melasma|Platelet Rich Plasma	Biological: Platelet rich plasma	clinical improvement of melasma|evaluation of transforming growth factor beta expression in the melasma skin	All	18 Years and older	26	Interventional	N/A	Single Group Assignment	None (Open Label)	2017, November	https://ClinicalTrials.gov/show/NCT03308370	Egypt
NCT03313934	Platelet Rich Fibrin for Tear Trough Rejuvenation		Unknown status	No Results Available	Tear Trough Hollowing, Under Eye Bags	Combination Product: Hyaluronic Acid Filler and Platelet Rich Fibrin (PRF)|Combination Product: Hyaluronic Acid Filler and Saline	Overall Tear Trough Rejuvenation|Improvement of Facial Rhytids	All	20 Years to 80 Years	10	Interventional	Randomized	Parallel Assignment	Double (Participant, Outcomes Assessor)	2017, November	https://ClinicalTrials.gov/show/NCT03313934	United States
NCT03376581	The Utility of Platelet Rich Plasma in Hair Loss		Completed	No Results Available	Androgenetic Alopecia	Procedure: Platelet rich plasma	Hair density to measure the efficacy of treatment|Hair count (number of hairs/0.65 cm2)|Terminal hair density|Anagen hair percentage|Telogen hair percentage|Anagen/telogen ratio|Changes in hair structure, diameter, and blood flow	All	18 Years to 95 Years	30	Interventional	N/A	Single Group Assignment	None (Open Label)	2017, November	https://ClinicalTrials.gov/show/NCT03376581	United States
NCT03578744	Comparison of Platelet Rich Fibrin as Graft & Membrane Vs Hyaluronic Acid & Amniotic Membrane in the Treatment of Interradicular Defects	CPRFGMHATID	Completed	No Results Available	Furcation Defects	Procedure: Conventional Flap surgery	Radiological Parameters|Clinical Parameter	All	30 Years to 50 Years	14	Interventional	Randomized	Parallel Assignment	Single (Participant)	2017, November	https://ClinicalTrials.gov/show/NCT03578744	India
NCT03659955	Autologous Blood Treatment for Ocular Surface Disease		Completed	No Results Available	Ocular Surface Disease	Other: Autologous blood applied to dry eye	Ocular surface staining score	All	18 Years to 100 Years	19	Interventional	N/A	Single Group Assignment	None (Open Label)	2017, November	https://ClinicalTrials.gov/show/NCT03659955	United Kingdom
NCT03672669	Comparison of the Effect of A-PRF and L-PRF on Outcomes After Removal of Impacted Mandibular Third Molar		Completed	No Results Available	Pain, Postoperative|Trismus|Swelling	Genetic: Advanced Platelet Rich Fibrin (A-PRF)|Genetic: Leukocyte- and platelet-rich fibrin (L-PRF)	Pain Scores Evaluted|Number of Analgesics Taken by the Patients|Trismus|Swelling on the cheek	All	18 Years to 26 Years	27	Interventional	Randomized	Crossover Assignment	Double (Participant, Outcomes Assessor)	2017, November	https://ClinicalTrials.gov/show/NCT03672669	Turkey
NCT03685396	Patient Morbidity After Palatal Free Gingival Grafts With or Without PRF Membranes Coverage		Completed	Has Results	Postoperative Pain|Postoperative Complications|Gingival Recession	Biological: Platelet rich fibrin ( PRF)|Drug: hemostatic agents with oxidized and regenerated cellulosa	Post-operative Pain: VAS|Post-operative Discomfort|Post-operative Stress|Post-operative Inability to Chew	All	18 Years to 60 Years	42	Interventional	Randomized	Parallel Assignment	Triple (Care Provider, Investigator, Outcomes Assessor)	2017, November	https://ClinicalTrials.gov/show/NCT03685396	Italy
NCT03715374	Platelet-Rich Fibrin and Anorganic Bovine Bone vs Collagen Membrane and Anorganic Bovine Bone in Intrabony Defects		Completed	No Results Available	Periodontal Attachment Loss|Periodontal Bone Loss|Periodontal Diseases	Procedure: Periodontal Surgery with PRF+ABB|Procedure: Periodontal Surgery with Collagen Membrane +ABB	Periodontal attachment gain|Bone gain	All	18 Years to 65 Years	60	Interventional	Randomized	Parallel Assignment	Triple (Participant, Care Provider, Investigator)	2017, November	https://ClinicalTrials.gov/show/NCT03715374	Italy
NCT04029779	Evaluation of Immediately Placed Dental Implants With Local Application of Injectable PRF in Periodontally Compromised Sites	PRF	Completed	No Results Available	Bone Density|Bone Loss, Alveolar	Biological: I-PRF	Crestal bone level|Bone density|Angular bleeding index|Peri-implant Probing pocket depth|Pink esthetic score	All	18 Years to 55 Years	10	Interventional	Randomized	Parallel Assignment	None (Open Label)	2017, November	https://ClinicalTrials.gov/show/NCT04029779	India
NCT04032405	Clinical Evaluation of Injectable Platelet Rich Fibrin With Connective Tissue Graft for the Treatment of Deep Gingival Recession Defects.		Completed	No Results Available	Gingival Recession	Procedure: CAF+CTG+i-prf	gingival recession depth|Keratized tissue height	All	18 Years to 75 Years	72	Interventional	Randomized	Parallel Assignment	Triple (Participant, Investigator, Outcomes Assessor)	2017, November	https://ClinicalTrials.gov/show/NCT04032405	Turkey
NCT04972383	Comparing Effect of Autologous Platelet-Rich Plasma Versus Hyaluronic Acid Treatment on Knee Osteoarthritis		Completed	No Results Available	Knee Osteoarthritis	Combination Product: Platelet Rich Plasma|Combination Product: Hyaluronic Acid	The change of Western Ontario and McMaster Universities Index (WOMAC) score from baseline|The change of Knee Cartilage Grading System from baseline|The change of Knee Cartilage strain ratio from baseline|The change of MRI Osteoarthritis Knee Score (MOAKS) from baseline	All	50 Years and older	116	Interventional	Randomized	Parallel Assignment	Double (Participant, Care Provider)	2017, November	https://ClinicalTrials.gov/show/NCT04972383	Taiwan
NCT03992573	CGF Influence on Post-operative Complications.		Unknown status	No Results Available	CGF|Bone Loss|Post-operative Wound Healing	Procedure: CGF application	Intensity of pain vs. CGF application|Occurrence of swelling	All	18 Years to 90 Years	50	Interventional	Randomized	Parallel Assignment	None (Open Label)	2017, October	https://ClinicalTrials.gov/show/NCT03992573	Poland
NCT03938896	PRP IN Planter Fascitis		Unknown status	No Results Available	Chronic Plantar Fasciitis	Other: platelet rich plasma|Other: corticosteroid	change of pain from base line|change from base linePlantar fasciitis pain and disability scale (PFPS|change from base lineThe modified criteria of the Roles and Maudsley score	All	25 Years to 60 Years	50	Interventional	Randomized	Sequential Assignment	None (Open Label)	2017, October	https://ClinicalTrials.gov/show/NCT03938896	Egypt
NCT04650763	Bone Healing in Immediate Dental Implants		Completed	No Results Available	Alveolar Bone Loss|Platelet Rich Plasma	Biological: PRP injection|Device: Automated blood cell separator to extract PRP	Measurement of bone loss at baseline (12 weeks) and later at 26weeks	All	20 Years to 50 Years	12	Interventional	Randomized	Parallel Assignment	None (Open Label)	2017, October		Pakistan
NCT02591355	Evaluate the Clinical Effectiveness of RegenKit Platelet-rich Plasma (PRP) in Androgenetic Alopecia Treatment		Completed	No Results Available	Androgenetic Alopecia	Device: Autologous Platelet Rich Plasma|Device: Saline solution injection	Evaluate the changes in hair density of androgenetic alopecia|Evaluate the changes of hair diameter and hair shedding in androgenetic alopecia	All	18 Years to 60 Years	80	Interventional	Randomized	Single Group Assignment	Double (Participant, Investigator)	2017, September	https://ClinicalTrials.gov/show/NCT02591355	United States
NCT03159338	Platelet-rich Fibrin on Nerve Regeneration After Bilateral Sagittal Split Osteotomy		Unknown status	No Results Available	Paresthesia|Anesthesia, Local|Neurosensory Disorder	Biological: Platelet rich fibrin|Biological: Placebo	Two-point discrimination (TPD) test|Two-point discrimination	All	18 Years to 40 Years	25	Interventional	Randomized	Crossover Assignment	Single (Participant)	2017, September	https://ClinicalTrials.gov/show/NCT03159338	Iran
NCT03184688	Platelet Rich Plasma for Carpal Tunnel Syndrome		Completed	No Results Available	Carpal Tunnel Syndrome	Procedure: platelet rich plasma|Drug: Normal saline	Change from baseline of pain on 2nd week, 1st, 3rd, 6th month and one year after the treatment.|Change from baseline in severity of symptoms and functional status on 2nd week, 1st, 3rd, 6th month and one year after the treatment.|Change from baseline in cross-sectional area of the median nerve on 2nd week, 1st, 3rd, 6th month and one year after the treatment.|Change from baseline in conduction ve…	All	20 Years to 80 Years	26	Interventional	Randomized	Parallel Assignment	Triple (Participant, Investigator, Outcomes Assessor)	2017, September	https://ClinicalTrials.gov/show/NCT03184688	Neihu District
NCT03326544	Saphenous Nerve Block Versus Platelet Rich Plasma for Chronic Knee Osteoarthritis		Completed	No Results Available	Chronic Knee Joint Osteoarthritis	Other: Saphenous nerve block group|Other: Platelet rich plasma group	Pain scores|Quality of life (QOL)	All	45 Years and older	56	Interventional	Randomized	Parallel Assignment	Single (Participant)	2017, September	https://ClinicalTrials.gov/show/NCT03326544	Egypt
NCT03379883	Genicular Nerve and Intra-articular Radiofrequency Versus Platelet Rich Plasma Injection for Knee Osteoarthritis		Unknown status	No Results Available	Chronic Knee Osteoarthritis	Procedure: Pulsed radiofrequency (P-RF)|Procedure: Platelet rich plasma (PRP)	Pain score|Knee function|Patient satisfaction	All	20 Years to 60 Years	70	Interventional	Randomized	Parallel Assignment	Single (Investigator)	2017, September	https://ClinicalTrials.gov/show/NCT03379883	Egypt
NCT03651908	Comparison Between Bioactive Silica Graft Plus Platelet Rich Fibrin and Only Platelet Rich Fibrin Graft in Intrabony Defects With Diabetes	CBBSGPPOPIDWD	Completed	No Results Available	Intrabony Periodontal Defect	Procedure: Conventional Flap Surgery	Radiographic parameters - Change in bone level|clinical parameters - Changes in relative clinical attachment level	All	30 Years to 60 Years	14	Interventional	Randomized	Parallel Assignment	Single (Participant)	2017, September	https://ClinicalTrials.gov/show/NCT03651908	India
NCT03961126	Evaluation of Vulvar Lichen Sclerosus Treatment Using Adipose Tissue Associated With Autologous Platelet-rich Plasma.		Completed	No Results Available	Vulvar Lichen Sclerosus	Drug: Injection of autologous fatty tissue associated with autologous platelet-rich plasma.|Drug: Corticosteroids (clobetasol 0.05%)	Vulvar elasticity measured by the cutometer-dualmpaÂ®|Histological improvement measured by the scale for histological assessment.|Improvement in the quality of patients' life measured by skindex-29 questionnaire quality of life.|Improvement in the clinical symptoms by clinical assessment scale.|Improvement in the pruritus measured by 4D Pruritus Scale.|Improvement in the pain measured by Pain Sca…	Female	18 Years to 70 Years	20	Interventional	Randomized	Parallel Assignment	None (Open Label)	2017, September	https://ClinicalTrials.gov/show/NCT03961126	Spain
NCT04456907	Systemic Effects After Local Injection of Platelet-rich Plasma		Completed	No Results Available	Platelet Rich Plasma (PRP)	Other: platelet rich plasma|Other: saline injection	Urinary excretion of endogenous AAS metabolites	Male	Child, Adult, Older Adult	24	Interventional	Randomized	Parallel Assignment	Triple (Participant, Care Provider, Investigator)	2017, September	https://ClinicalTrials.gov/show/NCT04456907	Taiwan
NCT02402374	Evaluate the Safety and Efficacy of RegenKit Autologous PRP Gel for the Treatment of Diabetic Foot Ulcer		Unknown status	No Results Available	Diabetic Foot Ulcers	Device: Autologous platelet rich plasma gel|Device: Placebo	Proportion of patients with complete wound closure	All	18 Years to 95 Years	192	Interventional	Randomized	Parallel Assignment	Single (Outcomes Assessor)	2018, April	https://ClinicalTrials.gov/show/NCT02402374	United States
NCT03297814	Use of Allogenic Platelet Lysate in Peripheral Arterial Disease (PAD)		Unknown status	No Results Available	Peripheral Arterial Disease	Biological: Platelet lysate|Biological: Placebo	Incidence of Treatment-Emergent Adverse Events [Safety and Tolerability]|Evaluation of the preliminary efficacy of the platelet lysate injection on patients' ABI|Evaluation of the preliminary efficacy of the platelet lysate injection on patients' Toe pressure|Evaluation of the preliminary efficacy of the platelet lysate injection on patients' TcPO2	All	50 Years to 75 Years	20	Interventional	Randomized	Parallel Assignment	Triple (Participant, Care Provider, Outcomes Assessor)	2018, April	https://ClinicalTrials.gov/show/NCT03297814	Jordan
NCT03500796	Combined Amniotic Membrane and Platelet Rich Plasma Clot for Management of Central Corneal Perforation		Completed	No Results Available	Corneal Perforation	Procedure: Platelet rich plasma clot implantation|Procedure: Wound closure with amniotic membrane	Closure of the corneal wound	All	Child, Adult, Older Adult	10	Interventional	N/A	Single Group Assignment	None (Open Label)	2018, April	https://ClinicalTrials.gov/show/NCT03500796	Egypt
NCT03542708	Injections of Autologous PRP in Women With Primary Ovarian Insufficiency	PRP4POI	Recruiting	No Results Available	Primary Ovarian Insufficiency|Premature Menopause	Procedure: A-PRP	Ovarian Follicles|Increase in serum AMH|Retrieval of oocytes in an IVF cycle|Clinical Pregnancy	Female	21 Years to 40 Years	40	Interventional	Randomized	Parallel Assignment	Triple (Participant, Investigator, Outcomes Assessor)	2018, April	https://ClinicalTrials.gov/show/NCT03542708	United States
NCT03984955	Comparing Injection Treatments for Tennis Elbow	CITTE	Recruiting	No Results Available	Tennis Elbow|Lateral Epicondylitis|Elbows Tendonitis	Device: Sodium hyaluronate with mannitol (Ostenil Tendon)|Device: Platelet-Rich Plasma Injection|Other: Subcutaneous sham injection	The change in Objective functional assessment as evidenced by the change in Quick Disabilities of the Arm, Shoulder and Hand (DASH) scores from pre-treatment to 12 months post treatment.|The change from baseline in objective pain scores as evidenced by the Visual Analogue Pain Scale (VAS) at 12 months post-treatment.|The change in objective functional assessment as evidenced by the Oxford Elbow S…	All	18 Years to 75 Years	123	Interventional	Randomized	Parallel Assignment	Double (Participant, Outcomes Assessor)	2018, April	https://ClinicalTrials.gov/show/NCT03984955	United Kingdom
NCT04188561	Comparative Study Between Intra Articular Injection of Hyaluronic Acid (HA) With Platelet Rich Plasma (PRP) Versus Genicular Nerve Thermal Radiation in Management of Pain in Knee Osteoarthritis		Completed	No Results Available	Knee Osteoarthritis	Drug: Intra articular injection Group|Device: Radiofrequency Group	Pain Measurment via Visual analogue score|Analgesic requirements Comparison|Improvement of daily activities between 2 groups	All	45 Years to 75 Years	100	Interventional	Randomized	Parallel Assignment	Double (Participant, Care Provider)	2018, April	https://ClinicalTrials.gov/show/NCT04188561	Egypt
NCT04669353	Platelet Rich Plasma and Wound Healing After Cesarean Section		Completed	No Results Available	Infection	Drug: Platelet rich plasma	Redness, Edema, Ecchymosis, Discharge, Approximation scale changes|Vancouver scar scale changes.|Visual Analog Scale changes	Female	20 Years to 40 Years	200	Interventional	Randomized	Parallel Assignment	Double (Participant, Outcomes Assessor)	2018, April	https://ClinicalTrials.gov/show/NCT04669353	Egypt
NCT03584997	Ridge Preservation In Mandibular Molars Using Mixture Of ABB And Autogenous Particulate VS Sticky Bone		Unknown status	No Results Available	Alveolar Bone Loss|Bone Graft Failure|Alveolar Bone Resorption	Procedure: ABB And Autogenous Particulate|Procedure: PRF, ABB & Autogenous Particulate	histomorphometrical bone quality|marginal bone loss	All	20 Years to 50 Years	20	Interventional	Randomized	Parallel Assignment	Quadruple (Participant, Care Provider, Investigator, Outcomes Assessor)	2018, August	https://ClinicalTrials.gov/show/NCT03584997	Egypt
NCT03588052	Evaluation of Esthetic Root Coverage Using Platelet-Rich Fibrin Versus Subepithelial Connective Tissue Graft With Vestibular Incision Subperiosteal Tunnel Access in Multiple Gingival Recessions		Unknown status	No Results Available	Gingival Recession	Procedure: VISTA using PRF|Procedure: VISTA using SCTG	Amount of root coverage|Root Coverage Esthetic score a numbering score|Post-Operative Pain a numerical rating scale|Post-Operative Swelling verbal rating scale|Post-Surgical Patient Satisfaction numerical rating scale|Clinical Attachment level gain in millimeters|Probing depth in millimeters|Keratinized Tissue Width in millimeters|Gingival Thickness in millimeters	All	20 Years to 50 Years	28	Interventional	Randomized	Parallel Assignment	Single (Outcomes Assessor)	2018, August	https://ClinicalTrials.gov/show/NCT03588052	Egypt
NCT03602950	PRP Use in Diabetic Patients Undergoing Cesarean Section		Unknown status	No Results Available	Diabetes, Gestational|Wound Complication	Biological: PRP	changes in wound healing|morbidly wound healing	Female	18 Years to 45 Years	100	Interventional	Randomized	Parallel Assignment	None (Open Label)	2018, August	https://ClinicalTrials.gov/show/NCT03602950	Egypt
NCT03629132	PRP Prevents Recurrence of Intrauterine Adhesions	RPR-IUAs	Unknown status	No Results Available	Intrauterine Adhesion	Procedure: Platelet-rich plasma|Procedure: gel	AFS score	Female	20 Years to 37 Years	60	Interventional	Randomized	Single Group Assignment	None (Open Label)	2018, August	https://ClinicalTrials.gov/show/NCT03629132	China
NCT03653650	Autologous Platelet-rich Plasma in the Treatment of Persistent Epithelial Defects		Recruiting	No Results Available	Persistent Epithelial Defect	Combination Product: PRP plus BCL|Combination Product: BCL plus PFL|Combination Product: Eye patch plus ocular lubricant ointment	Persistent epithelial defect healing time.|Change in corneal sensitivity|Uncorrected visual acuity|Best corrected visual acuity|Ocular pain|Ocular surface symptoms|Quality of life questionnaire|Frequency of adverse events, recurrences and/or treatment failure	All	Child, Adult, Older Adult	54	Interventional	Randomized	Parallel Assignment	None (Open Label)	2018, August	https://ClinicalTrials.gov/show/NCT03653650	Mexico
NCT03655275	Effects of Platelet-rich Plasma Prolotherapy of Temporomandibular Joint Subluxation		Unknown status	No Results Available	Temporomandibular Joint Disorders	Biological: PRP prolotherapy|Biological: Saline prolotherapy	Patients' subjective pain experience|Frequency of luxation|Maximum mouth opening|Joint sounds	All	18 Years to 70 Years	22	Interventional	Randomized	Parallel Assignment	None (Open Label)	2018, August	https://ClinicalTrials.gov/show/NCT03655275	Egypt
NCT03660566	Use of Leucocyte- and Platelet-rich Fibrin Membranes in Single Implant		Unknown status	No Results Available	Tooth Loss|Recession, Gingival	Procedure: Test - Implant with L-PRF|Procedure: Control - Implant without L-PRF	Gain of peri-implant soft tissue thickness|a) Plaque index (IP, Ainamo e Bay. 1975)|b) Gingival bleeding index (IG, Ainamo & Bay, 1975)|c) Buccal keratinized tissue thickness (ETQv)|d) Ridge defect (DR) (ridge valley)|e) Soft tissue height (ATM)|f) Height of keratinized tissue (ATQ)|g) Distance between the teeth adjacent to the edentulous space (DED)|h) Vestibular bone plate thickness (ETV)|i) Di…	All	20 Years and older	42	Interventional	Randomized	Parallel Assignment	Double (Investigator, Outcomes Assessor)	2018, August	https://ClinicalTrials.gov/show/NCT03660566	Brazil
NCT03946813	The Efficacy of Platelets Rich Plasma for Ovarian Rejuvenation		Completed	No Results Available	Infertility, Female	Other: Autologous PRP preparation	Follicle-stimulating hormone (FSH) concentration|Anti-MÃ¼llerian hormone (AMH) concentration|Antral follicles numbers	Female	20 Years to 49 Years	50	Interventional	N/A	Single Group Assignment	None (Open Label)	2018, August	https://ClinicalTrials.gov/show/NCT03946813	Iraq
NCT04315103	a Single HYAJOINT Plus Combined With a Single PPR Versus a Single PRP for Knee OA		Completed	No Results Available	Knee OA	Combination Product: a single intraarticular injection of HYAJOINT Plus (3 ml) followed by 3 ml PRP	VAS pain score change from baseline|The Western Ontario and McMaster Universities Osteoarthritis Index (WOMAC, Likert Scale)|Lequesne index|Single-leg stance test (SLS)|satisfaction|consumption of analgesics	All	20 Years to 75 Years	85	Interventional	Randomized	Parallel Assignment	Single (Outcomes Assessor)	2018, August	https://ClinicalTrials.gov/show/NCT04315103	Taiwan
NCT05191732	Effect of PRP Versus BMC in Anterior Cruciate Ligament Reconstruction		Completed	No Results Available	Anterior Cruciate Ligament Reconstruction	Combination Product: Platelet-Rich Plasma	X-ray MRI MRI of operated knee	All	20 Years and older	30	Interventional	Randomized			2018, August	https://clinicaltrials.gov/ct2/show/NCT05191732	Taiwan
NCT03539159	Assessment of the Mu-Drop System for Serum Eye Drops	AmuSED	Unknown status	No Results Available	Dry Eye Syndrome	Other: Allogeneic conventional sized serum eye drops|Other: Allogeneic micro sized serum eye drops	Ocular Surface Disease Index (OSDI index)|Schirmer's test|Tear break up time|Corneal punctates	All	16 Years and older	54	Interventional	Randomized	Crossover Assignment	Double (Investigator, Outcomes Assessor)	2018, December	https://ClinicalTrials.gov/show/NCT03539159	Netherlands
NCT03408808	Dorsal Wrist Ganglia		Completed	Has Results	Ganglion of Wrist	Procedure: Platelet rich plasma Procedure: Aspiration alone	Number of Participants With a Recurrence of Ganglia PEM Score	All	16 Years and older	17	Interventional	Randomized			2018, December	https://clinicaltrials.gov/ct2/show/NCT03408808	United Kingdom
NCT03725514	Evaluation of the Survival of Inflamed Mature Single Rooted Teeth		Unknown status	No Results Available	Regeneration	Procedure: Conventional|Procedure: PRF	Change of tooth Sensitivity|Survival|Clinical Success|Pericapical Status|Periapical Status	All	16 Years to 25 Years	40	Interventional	Randomized	Parallel Assignment	Double (Participant, Investigator)	2018, December	https://ClinicalTrials.gov/show/NCT03725514	Egypt
NCT03734042	PRP Intrauterine Infusion in Thawed Embryo Cycles		Completed	No Results Available	Evaluations	Biological: Platelet rich plasma intrauterine infusion|Biological: Normal saline	Endometrial thickness|Pregnancy rate	Female	20 Years to 35 Years	102	Interventional	Randomized	Parallel Assignment	Single (Participant)	2018, December	https://ClinicalTrials.gov/show/NCT03734042	Egypt
NCT03756493	Added Benefit of L-PRF to Autogenous Bone Graft in the Treatment of Mandibular Degree II Furcation Defects		Completed	No Results Available	Periodontal Attachment Loss|Periodontal Bone Loss	Procedure: Periodontal Surgery with OFD+ABG+L-PRF|Procedure: Periodontal Surgery with OFD+ABG|Procedure: Periodontal Surgery OFD	Horizontal Clinical Attachment Gain|Vertical Bone Level|Vertical Clinical Attachment Gain|Pocket Probing Depth|Gingival recession	All	18 Years to 70 Years	54	Interventional	Randomized	Parallel Assignment	Triple (Participant, Care Provider, Investigator)	2018, December	https://ClinicalTrials.gov/show/NCT03756493	Italy
NCT03766139	Regenerative Potential of Supercell Glue and Platelet Rich Fibrin Matrix		Unknown status	No Results Available	Intrabony Periodontal Defect	Biological: SUPERCELL GLUE|Biological: PRFM ALONE	Early wound healing index (Supercell in early wound healing index)|Change in probing pocket depth and clinical attachment gain (Supercell as a regenerative novel material)|Change in the bone level (Supercell as a biological material)|Change in the clinical parameters of gingival index and plaque index (Supercell as a regenerative material using clinical indices)	All	25 Years to 60 Years	17	Interventional	Randomized	Parallel Assignment	Double (Participant, Investigator)	2018, December	https://ClinicalTrials.gov/show/NCT03766139	India
NCT03779945	Effect of Platelet-Rich-Plasma in Spine Fusion		Unknown status	No Results Available	Platelet-Rich Plasma	Biological: autologous platelet rich plasma|Procedure: posteriolateral lumbar fusion only	Lenke classiï¬cation of posterolateral fusion success|modified Oswestry disability index ,|visual analogue scale	All	20 Years to 75 Years	60	Interventional	Randomized	Parallel Assignment	Single (Outcomes Assessor)	2018, December	https://ClinicalTrials.gov/show/NCT03779945	Egypt
NCT03812120	L-PRF in Cranial Surgery		Recruiting	No Results Available	Cranial Sutures; Closure	Procedure: Dural closure with L-PRF Procedure: Dural closure with classical fibrin sealants	Success rate Cost effectiveness evaluation Complications	All	18 Years and older	350	Interventional	Randomized			2018, December	https://clinicaltrials.gov/ct2/show/NCT03812120	Belgium
NCT03899051	PRF and Connective Tissue Graft in Interdental Papilla Reconstruction		Unknown status	No Results Available	Reconstructive Surgery	Procedure: interdental papilla reconstructive surgery with PRF|Procedure: interdental papilla reconstructive surgery with subepithelial connective tissue graft	Gain in papillary height	All	18 Years to 55 Years	36	Interventional	Randomized	Parallel Assignment	Single (Outcomes Assessor)	2018, December	https://ClinicalTrials.gov/show/NCT03899051	India
NCT04224831	Treatment of Chronic Central Serous Chorioretinopathy Via Electromagnetic Stimulation and Platelet- Rich Plasma	CSCR	Completed	No Results Available	Central Serous Chorioretinopathy|Chronic Central Serous Chorioretinopathy	Combination Product: Source of growth factors: autologous platelet-rich plasma (aPRP) + repetitive electromagnetic stimulation for iontophoresis	Sub-macular thickness|Vessel densities of deep retinal capillary plexus	All	18 Years to 60 Years	22	Interventional	Non-Randomized	Single Group Assignment	None (Open Label)	2018, December	https://ClinicalTrials.gov/show/NCT04224831	Turkey
NCT04224935	The Effect of (L-PRF) Membrane in The Treatment of Gingival Recession		Completed	No Results Available	Localized Gingival Recession	Procedure: Leukocyte Platelet rich fibrin membrane	recession treatment|soft tissue thickness (Volumetric assessment)	All	20 Years to 40 Years	20	Interventional	Randomized	Parallel Assignment	Triple (Participant, Investigator, Outcomes Assessor)	2018, December	https://ClinicalTrials.gov/show/NCT04224935	Egypt
NCT04430413	Effect of Platelet Rich Plasma on Healing of Operated Pilonidal Sinus by Open Method		Completed	No Results Available	Pilonidal Disease of Natal Cleft	Biological: Platelet Rich Plasma	Assessment of the wound capacity	All	18 Years to 45 Years	100	Interventional	Randomized	Parallel Assignment	Single (Outcomes Assessor)	2018, December	https://ClinicalTrials.gov/show/NCT04430413	Egypt
NCT05319938	Growth Factors in the Treatment of the Multiple Gingival Recessions		Completed	No Results Available	Growth Factors, Combined Defect of|Gingival Recession	Procedure: CAF only|Procedure: CAF+CGF|Procedure: CAF+A-PRF	Complete and mean root coverage|Gingival thickness|Keratinized gingiva width (WKG)|Patient esthetic score (PES)|Patient comfort score (PCS)|Hypersensitivity score (HS)	All	25 Years to 55 Years	20	Interventional	Randomized	Parallel Assignment	Single (Participant)	2018, December	https://ClinicalTrials.gov/show/NCT05319938	Turkey
NCT02972528	The Use of Allogenic Platelet Rich Plasma for the Treatment of Diabetic Foot Ulcer		Unknown status	No Results Available	Diabetic Foot Ulcer	Biological: Platelet Lysate|Biological: Platelet Poor Plasma	Incidence of Treatment-Emergent Adverse Events [Safety and Tolerability]) as a result of the injection|Assess the efficacy of allogenic Platelet Lysate injection by clinical examination	All	18 Years to 70 Years	30	Interventional	Randomized	Parallel Assignment	Double (Participant, Care Provider)	2018, February	https://ClinicalTrials.gov/show/NCT02972528	Jordan
NCT03085550	Platelet Rich Plasma and Autologous Fat Graft for Diabetic Ulcer		Completed	No Results Available	Diabetes Mellitus Foot Ulcer	Procedure: Fat grafting|Procedure: Fat grafting + platelet rich plasma	Rate of wound healing|Degree of wound healing|Mechanism of wound healing|Health related quality of life|Cost implications|Patient reported outcome measures	All	18 Years to 90 Years	18	Interventional	Randomized	Parallel Assignment	Single (Outcomes Assessor)	2018, February	https://ClinicalTrials.gov/show/NCT03085550	United Kingdom
NCT03410355	Bone Marrow Aspirate Concentrate Use in Hip Osteoarthritis	BMAC	Terminated	No Results Available	Osteoarthritis, Hip	Procedure: BMAC/PRP Injection|Procedure: Cortisone Injection	Functional Benefit and Pain Level Changes using iHOT33 Questionnaire|Functional Benefit and Pain level Changes using the modified Harris Hip Score (HHS)|Functional Benefit and Pain level Changes using the The Western Ontario and McMaster Universities Osteoarthritis Index (WOMAC)|Burden of Disease and Quality of Life Changes using the Veterans RAND 12 Item Health Survey (VR-12)|Pain Changes using …	All	16 Years to 60 Years	6	Interventional	Randomized	Parallel Assignment	Single (Outcomes Assessor)	2018, February	https://ClinicalTrials.gov/show/NCT03410355	Canada
NCT03456778	Assessing the Tendons With Shear Wave Elastography		Recruiting	No Results Available	Achilles Tendinopathy|Tendinopathy	Procedure: Ultrasound-guided Percutaneous Tenotomy with Platelet-Rich Plasma (PRP)	Change in tendinopathy assessed by SWE|Change in tendinopathy assessed by B mode sonographic imaging|Change in Victorian Institute of Sport Assessment - Achilles (VISA-A) Score|Change in Victorian Institute of Sport Assessment - Patellar Tendon (VISA-P) Score|Change in The Foot & Ankle Disability Index (FADI) Score|Change in The Foot & Ankle Disability Index (FADI) Sport Score	All	18 Years to 65 Years	75	Interventional	N/A	Single Group Assignment	None (Open Label)	2018, February	https://ClinicalTrials.gov/show/NCT03456778	United States
NCT04264494	Evaluating the Role of Intra-articular Injections of Platelet Rich Plasma (PRP) in Patients With Rheumatoid Arthritis.		Unknown status	No Results Available	RA - Rheumatoid Arthritis	Procedure: PRP intra articular injection|Procedure: NACL intra articular injection	visual analogue scale (VAS).|Inflammatory mediators.|Health assessment questionnaire disability index. (HAQ-DI)|Disease Activity Score 28(DAS28)	All	20 Years to 60 Years	100	Interventional	Non-Randomized	Parallel Assignment	None (Open Label)	2018, February	https://ClinicalTrials.gov/show/NCT04264494	Egypt
NCT04298294	Using of Injectable Platelet Rich Fibrin on Filling the Gap of Immediate Dental Implant		Completed	No Results Available	Bone Loss	Other: injectable platelet rich fibrin	Radiograhic evaluation of the effect of i-PRF on filling the buccal gap distance between the immediately placed dental implant and the surrounding bone.|Radiographic analysis|Esthetic evaluation of the effect of i-PRF on the soft tissue around immediately placed dental implant	All	20 Years to 50 Years	16	Interventional	Randomized	Parallel Assignment	Double (Investigator, Outcomes Assessor)	2018, February	https://ClinicalTrials.gov/show/NCT04298294	Egypt
NCT02707120	Efficacy and Safety of Plasma Rich in Growth Factors (PRGF-Endoret) Eye-drops in the Treatment of Neurotrophic Keratitis		Unknown status	No Results Available	Neurotrophic Keratitis	Drug: PRGF-Endoret|Drug: Artificial tears eye-drops	Percentage of patients with a reduction of corneal defect of >50%|Percentage of patients showing complete healing of the corneal defect|Measurement of the depth of the corneal defect (mm)|Changes in percentage in Best corrected visual acuity (BCVA LogMAR)|Ocular pain with VAS scale|Osmolarity of lacrimal film|Measurement of treatment tolerance|Adverse events	All	18 Years and older	76	Interventional	Randomized	Parallel Assignment	Single (Investigator)	2018, January	https://ClinicalTrials.gov/show/NCT02707120	Spain
NCT03199118	Use of Platelet Rich Fibrin in Addition to CAF and SCTG for Treatment of Gingival Recession		Completed	Has Results	Gingival Recession	Procedure: CAF +SCTG|Other: platelet rich fibrin	Recession Depth|Recession Width|Root Coverage Gain|Probing Depth|Clinical Attachment Level|Gingival Biotype|Width of Keratinized Gingiva|Patient Satisfaction|Root Coverage Esthetic Score (RES)|Post Operative Pain	All	18 Years and older	28	Interventional	Randomized	Parallel Assignment	Single (Outcomes Assessor)	2018, January	https://ClinicalTrials.gov/show/NCT03199118	Egypt
NCT03290365	The Combination Effect of Platelet-rich Plasma and Hyaluronic Acid for Knee Osteoarthritis		Completed	No Results Available	Knee Osteoarthritis	Drug: platelet rich plasma + Hyaluronic acid|Drug: platelet rich plasma + normal saline	Change from baseline in severity of symptoms and functional status on 1st month, 3rd month, 6th month and one year after injection.|Change from baseline of pain on 1st month, 3rd month, 6th month and one year after injection.|Change from baseline in balance function on 1st month, 3rd month, 6th month and one year after injection.|Change from baseline in analysis of synovial fluid on 6th month and…	All	50 Years to 75 Years	46	Interventional	Randomized	Parallel Assignment	Double (Participant, Investigator)	2018, January	https://ClinicalTrials.gov/show/NCT03290365	Taiwan
NCT03293368	Efficacy of Intralesional Injection of Platelet Rich Plasma in the Treatment of Patients With Erosive Oral Lichen Planus		Unknown status	No Results Available	Erosive Oral Lichen Planus	Biological: Platelet rich plasma|Drug: Triamcinolone Acetonide	Pain|Clinical score|Remission time	All	Child, Adult, Older Adult	14	Interventional	Randomized	Parallel Assignment	Single (Outcomes Assessor)	2018, January	https://ClinicalTrials.gov/show/NCT03293368	Egypt
NCT03302429	Evaluation of Platelet Rich Fibrin / Biphasic Calcium Phosphate Effect Versus Autogenous Bone Graft on Reconstruction of Alveolar Cleft		Unknown status	No Results Available	Alveolar Ridge Abnormality	Other: PRF/ BCP|Other: Autogenous bone graft	bone height|bone volume|operation duration|hospital stay	All	8 Years and older	18	Interventional	Randomized	Parallel Assignment	Single (Outcomes Assessor)	2018, January	https://ClinicalTrials.gov/show/NCT03302429	Egypt
NCT03331185	Changes of Soft and Hard Tissues After Alveolar Ridge Preservation: Freeze-dried Bone Allograft vs. L-PRF Clot		Completed	Has Results	Alveolar Bone Loss|Tooth Loss	Biological: Freeze Dried Bone Allograft|Biological: L-PRF clot	Overall Horizontal Change in Alveolar Ridge Width|Buccolingual Change in Width of Keratinized Soft Tissue|Post-operative Pain and Swelling	All	22 Years and older	26	Interventional	Randomized	Parallel Assignment	None (Open Label)	2018, January	https://ClinicalTrials.gov/show/NCT03331185	Canada
NCT03350841	Pain After PRP Revascularization and Endodontic Treatment of Non-vital Mandibular Molars With Apical Periodontitis		Unknown status	No Results Available	Postoperative Pain	Procedure: Platelet rich plasma PRP|Procedure: root canal treatment	Post-operative Pain|healing	All	15 Years to 35 Years	36	Interventional	Randomized	Parallel Assignment	Double (Participant, Outcomes Assessor)	2018, January	https://ClinicalTrials.gov/show/NCT03350841	Egypt
NCT03388840	Adipose Derived Stem Cells Versus Platelet Rich Plasma on Follicular Unit Extraction		Unknown status	No Results Available	Androgenetic Alopecia	Biological: Adipose derived stem cells suspention|Biological: Platelet rich plasma	hair growth|hair shaft diameter	Male	18 Years to 60 Years	40	Interventional	Randomized	Parallel Assignment	None (Open Label)	2018, January	https://ClinicalTrials.gov/show/NCT03388840	Egypt
NCT03716141	Autologous Platelets Rich Plasma (APRP) Treatment Vs Saline Dressing for the Management of Diabetic Foot Ulcer	APRP	Completed	No Results Available	Diabetic Foot Ulcer	Other: Autologous Platelets Rich Plasma Treatment|Other: Conventional Saline dressing	Wound Healing	All	20 Years and older	100	Interventional	Randomized	Parallel Assignment	None (Open Label)	2018, January	https://ClinicalTrials.gov/show/NCT03716141	Pakistan
NCT03770026	Autologous Platelet-rich Plasma for Clomiphene Citrate-induced Thin Endometrium		Completed	No Results Available	Infertility, Female, Associated With Anovulation	Drug: clomiphene citrate|Drug: Saline cervical flushing|Biological: Intrauterine Autologous platelet-rich plasma	Endometrial thickness|Power Doppler estimation of endometrial and sub-endometrial vascularity|Clinical pregnancy rate	Female	18 Years to 35 Years	30	Interventional	Non-Randomized	Crossover Assignment	Single (Participant)	2018, January	https://ClinicalTrials.gov/show/NCT03770026	Egypt
NCT03808454	The Effect of Proprioception of Platelet Rich Plasma for Patients With Ankle Sprain		Unknown status	No Results Available	Ankle Sprain 2Nd Degree|Ankle Sprain 3Rd Degree	Drug: PRP|Other: Rehabilitation|Combination Product: PRP+Rehabilitation	mean of the distance of ankle movement by the force plate system|standard error|coefficient of variance|Time Up and Go(TUG)|Visual analogues scale (VAS )|AOFAS Ankle-Hindfoot score	All	18 Years to 70 Years	60	Interventional	Randomized	Parallel Assignment	Single (Outcomes Assessor)	2018, January	https://ClinicalTrials.gov/show/NCT03808454	Taiwan
NCT04033744	Prevention of Mandibular Third Molar Extraction- Associated Periodontal Defects Using Platelet-Rich Fibrin		Completed	No Results Available	Periodontal; Lesion Periodontal Pocket Molar, Third	Procedure: extraction of mandibular third molar	Clinical attachment level change probing depth change gingival recession change	All	18 Years to 35 Years	18	Interventional	Randomized			2018, January	https://clinicaltrials.gov/ct2/show/NCT04033744	Italy
NCT04235426	Platelet Rich Plasma Injection Versus Surgical and Medical Treatment of Mild-moderate Carpel Tunnel Syndrome.		Unknown status	No Results Available	Carpal Tunnel	Drug: 30 patients received conventional medical treatment (NSAIDs, diclofenac 150 mg/day for 2 weeks and 1500 g vitamin B 12 per day for 6 weeks) and hand support.|Procedure: 30 patients went to surgical procedure|Other: Injection	VAS (Visual Analogue Scale),|Electrophysiological study of median nerve.	All	20 Years to 60 Years	90	Interventional	Non-Randomized	Parallel Assignment	None (Open Label)	2018, January	https://ClinicalTrials.gov/show/NCT04235426	Egypt
NCT04242719	Management of Deep Retinal Capillary Ischemia by Electromagnetic Stimulation and Platelet- Rich Plasma	rEMS	Completed	No Results Available	Deep Retinal Capillary Ischemia|Paracentral Acute Middle Maculopathy|Acute Macular Neuroretinopathy	Device: Electromagnetic stimulation|Biological: Platelet rich plasma	Deep retinal capillary vessel density|Best corrected visual acuity	All	15 Years to 80 Years	28	Interventional	Randomized	Parallel Assignment	None (Open Label)	2018, January	https://ClinicalTrials.gov/show/NCT04242719	Turkey
NCT04248049	Platelet Rich Fibrin on Root Coverage of Gingival Recessions		Completed	No Results Available	Gingival Recession	Other: Platelet rich fibrin	Change of percentage of root coverage (PRC) from baseline at 12 and 24 months|Vertical gingival recession (VGR)|Horizontal gingival recession (HGR)|Probing depth (PD)|Clinical attachment level(CAL)|Gingival tissue thickness|Keratinized tissue height (KTH)|Gingival bleeding index (IS)|Visual analog scale (VAS)|Evaluation of oral health impact on quality of life, using the Oral Health Impact Profil…	All	18 Years to 60 Years	15	Interventional	Randomized	Parallel Assignment	Quadruple (Participant, Care Provider, Investigator, Outcomes Assessor)	2018, January	https://ClinicalTrials.gov/show/NCT04248049	Colombia
NCT04377698	PRF and Bone Graft in Endodontic Surgeries		Completed	No Results Available	Periapical; Infection	Biological: Platelet Rich Fibrin Biological: FDBA	Change in radiographic healing of periapical tissue after Apicoectomy	All	19 Years to 40 Years	20	Interventional	Randomized			2018, January	https://clinicaltrials.gov/ct2/show/NCT04377698	India
NCT04641533	Effect of Dental Pulp Stem Cells and L-PRF After Impacted Third Molar Extraction		Completed	No Results Available	Stem Cell|Third Molar|Periodontal Pocket	Procedure: L-PRF + DPSC|Procedure: L-PRF	Probing pocket Depth (PPD)|Clinical attachment level (CAL)|Radiographic vertical distance|Relative bone density (rBD)|Post-operative pain as assessed by visual analogue scale (VAS)|Assessment of analgesic usage	All	18 Years to 30 Years	13	Interventional	Randomized	Crossover Assignment	Double (Investigator, Outcomes Assessor)	2018, January	https://ClinicalTrials.gov/show/NCT04641533	Turkey
NCT04786327	Minimally Invasive Flap With Platelet Rich Fibrin or Growth Factor Enhanced Matrix in Treatment of Intrabony Defect	RCT	Completed	No Results Available	Periodontal Regeneration	Procedure: Minimal invasive flap technique|Procedure: Minimally invasive flap with root conditioning (EDTA) and platelet rich fibrin|Combination Product: minimally invasive flap with root contioning by EDTA and growth factor enhanced matrix GEM21S	the change in probing pocket depth|the change bleeding on probing score|the change Clinical attachment level|Cone beam radiograph	All	30 Years to 55 Years	21	Interventional	Randomized	Parallel Assignment	Single (Participant)	2018, January	https://ClinicalTrials.gov/show/NCT04786327	Egypt
NCT04839276	Administration of Platelet-rich Fibrin to Autologous Fat Tissue in Injection Laryngoplasty for Vocal Cord Paralysis		Completed	No Results Available	Vocal Cord Paralysis	Combination Product: Injection Laryngoplasty with Platelet-rich Fibrin and Autologous Fat|Procedure: Injection Laryngoplasty with Autologous Fat	Change in Voice Handicap Index-30 (VHI-30) questionnaire score|Changes in Maximum Phonation Time|Changes in Average Fundamental Frequency (F0)|Changes in Jitter and Shimmer|Changes in Noise to Harmonic Ratio (NHR)|Changes in Voice Turbulence Index (VTI)|Changes in Amplitude Tremor Intensity Index (ATRI)|Changes in Vocal Cord Closure Pattern|Changes in Amplitude|Changes in Mucosal Waves|Changes in…	All	18 Years to 70 Years	19	Interventional	Randomized	Parallel Assignment	Single (Participant)	2018, January	https://ClinicalTrials.gov/show/NCT04839276	Indonesia
NCT03555357	Platelet Rich Therapy for Scar Revision		Unknown status	No Results Available	Abdominoplasty Scar Revision	Other: Platelet Rich Fibrin|Other: Platelet Rich Plasma	Global Aesthetics Improvement Scale (GAIS)	All	18 Years to 80 Years	10	Interventional	Randomized	Parallel Assignment	Double (Participant, Outcomes Assessor)	2018, July	https://ClinicalTrials.gov/show/NCT03555357	United States
NCT03690167	Investigation of the Effects of CGF and A-PRF on Pain, Edema and Trismus After Impacted Lower Third Molar Surgery		Completed	No Results Available	Trismus|Edema|Pain|Post-Op Complication	Other: Concentrated Growth Factor (CGF)|Other: Advanced Platelet Rich Fibrin (A-PRF)|Other: Control	Edema-amount change of swelling|Trismus- degree of change (limitation) in maximum mouth opening|Post operative Pain: visual analog (VAS) scale|Post-operative symptom severity (PoSSe) scale	All	18 Years to 30 Years	75	Interventional	Randomized	Parallel Assignment	Single (Outcomes Assessor)	2018, July	https://ClinicalTrials.gov/show/NCT03690167	Turkey
NCT04000932	Platelet Rich Plasma in Carpal Tunnel Syndrome		Unknown status	No Results Available	Carpal Tunnel Syndrome	Drug: Local platelet rich plasma (PRP) injection-T-Lab PRP kit|Drug: Local steroid injection-Diprospan Â®, Schering Plough	median nerve sensory conduction velocity	Female	25 Years to 75 Years	84	Interventional	Randomized	Parallel Assignment	Triple (Participant, Investigator, Outcomes Assessor)	2018, July	https://ClinicalTrials.gov/show/NCT04000932	Turkey
NCT04016727	Variation in Rate of Orthodontic Tooth Movement in Response to Platelet Rich Plasma Therapy		Unknown status	No Results Available	Tooth Movement	Biological: platelet rich plasma	canine movement in mili meters	All	11 Years to 20 Years	10	Interventional	Randomized	Parallel Assignment	Single (Participant)	2018, July	https://ClinicalTrials.gov/show/NCT04016727	Pakistan
NCT04022928	A Single Intraarticular Injection of Platelet-Rich Plasma on Pain and Physical Function in Patients With Ankle OA		Completed	No Results Available	Ankle Osteoarthritis	Other: PRP	visual analog scale (VAS) of ankle pain|The Ankle Osteoarthritis Scale (AOS) score|The American Orthopedic Foot and Ankle Society (AOFAS) ankle/hindfoot score|The single-leg stance (SLS) test|use of analgesic medication|global satisfaction|safety of PRP for ankle	All	20 Years to 70 Years	44	Interventional	N/A	Single Group Assignment	None (Open Label)	2018, July	https://ClinicalTrials.gov/show/NCT04022928	Taiwan
NCT04042194	Comparison of CTG and T-PRF on Peri-Implant Soft Tissue		Completed	No Results Available	Peri-implant Mucositis|Peri-Implantitis|Thin Gingiva	Procedure: Placement of Implants and Thickening Peri-Implant Mucosa with T-PRF|Procedure: Placement of Implants and Thickening Peri-Implant Mucosa with CTG	Peri-implant Soft Tissue Thickness|Keratinised Tissue Width (KTW)	All	29 Years to 49 Years	30	Interventional	Randomized	Parallel Assignment	Double (Participant, Investigator)	2018, July	https://ClinicalTrials.gov/show/NCT04042194	Turkey
NCT04321629	Knee Arthritis Treatment With Autologous Fragmented Adipose Tissue and PRP - Comparison of Two Treatment Methods		Recruiting	No Results Available	Osteo Arthritis Knee|Knee Osteoarthritis|Knee Pain Chronic|Knee Arthritis|Knee Disease|Knee Pain Swelling|Joint Diseases	Combination Product: autologous adipose tissue transfer|Combination Product: PRP injections	Change in The Knee injury and Osteoarthritis Outcome Score (KOOS)|Change in the International Knee Documentation Committee 2000 (IKDC 2000) score|Change in tthe Western Ontario and McMaster Universities Osteoarthritis Index (WOMAC) score|Change in the quality of life score (EQ- 5D- 5L)|Change in functional status according to The Timed Up and Go Test (TUG)|Change in functional status according to…	All	45 Years to 65 Years	60	Interventional	Randomized	Parallel Assignment	None (Open Label)	2018, July	https://ClinicalTrials.gov/show/NCT04321629	Poland
NCT04390854	Efficacy of Combined Blood Clot and Platelet Rich Fibrin Scaffolds in Regeneration of Necrotic Immature Permanent Teeth		Completed	No Results Available	Pulp Necroses	Biological: Blood clot scaffold|Biological: Blood clot scaffold combined with PRF	Subjective pain assessment|Assessment of pulp vitality|Assessment of root development|Assessment of the size of periapical radiolucency	All	8 Years to 18 Years	30	Interventional	Randomized	Parallel Assignment	Single (Outcomes Assessor)	2018, July	https://ClinicalTrials.gov/show/NCT04390854	Egypt
NCT05033977	Center-based Physical Therapy and Home-based Physical Therapy After Platelet Rich Plasm Injection		Completed	No Results Available	Knee Osteoarthritis	Other: Exercise (center-based)|Other: Exercise (home-based)	Visuel analogue scale|Muscle Strenght|Physical Function|Knee Function|Weight|Height|Body mass index (BMI)	Female	45 Years to 70 Years	30	Interventional	Randomized	Parallel Assignment	Single (Participant)	2018, July	https://ClinicalTrials.gov/show/NCT05033977	Turkey
NCT03491761	Intra-articular Platelet-Rich Plasma Compared With Viscosupplementation in the Treatment of Knee Osteoarthritis		Unknown status	No Results Available	Knee Osteoarthritis	Biological: PRP Treatment|Biological: HA Treatment	Cartilage Thickness on MRI|3. A secondary outcome will be measuring changes in the KOOS Jr (Knee injury and Osteoarthritis Outcome Score)	All	18 Years to 70 Years	100	Interventional	Randomized	Parallel Assignment	None (Open Label)	2018, June	https://ClinicalTrials.gov/show/NCT03491761	United States
NCT03548259	Effects of Platelet-rich Plasma in the Surgery of Carpal Tunnel Syndrome: A Randomized Controlled Trial	PRP-CTS	Completed	No Results Available	Carpal Tunnel Syndrome	Procedure: Platelet-rich plasma|Procedure: Platelet-poor plasma	Hand grip strength|Pain|Sympton severity|Functional status|Wound healing	All	18 Years to 65 Years	50	Interventional	Randomized	Parallel Assignment	Quadruple (Participant, Care Provider, Investigator, Outcomes Assessor)	2018, June	https://ClinicalTrials.gov/show/NCT03548259	Spain
NCT03628170	Soft Tissue Profile Following Socket Preservation With Platelet Rich Fibrin Versus Free Gingival Graft		Unknown status	No Results Available	Soft Tissue Mass	Other: platelet rich fibrin|Other: Free gingival graft	Soft tissue profile change|Crestal bone level change	All	20 Years to 40 Years	26	Interventional	Randomized	Parallel Assignment	Single (Outcomes Assessor)	2018, June	https://ClinicalTrials.gov/show/NCT03628170	Egypt
NCT03734328	Evaluation of the Effects of Platelet Rich Fibrin on the Palatal Mucosal Healing		Completed	No Results Available	Wound Healing|Pain, Postoperative|Bleeding Wound	Procedure: connective tissue graft|Procedure: connective tissue graft&PRF|Other: connective tissue graft&PRF	Defining wound healing to 40 patient with early healing index|postoperative pain|postoperative bleeding	All	18 Years and older	40	Interventional	Randomized	Parallel Assignment	Single (Outcomes Assessor)	2018, June	https://ClinicalTrials.gov/show/NCT03734328	Turkey
NCT04043754	Platelet-rich Fibrin and Autogenous Bone vs Membrane and Autogenous Bone in Intrabony Defects		Completed	No Results Available	Periodontal Bone Loss	Procedure: Procedure/Surgery: Periodontal surgery with Membrane|Procedure: Periodontal surgery with Platlet Rich fibrin	Periodontal attachment gain	All	Child, Adult, Older Adult	44	Interventional	Randomized	Parallel Assignment	Single (Participant)	2018, June	https://ClinicalTrials.gov/show/NCT04043754	Italy
NCT04145154	Plasma and Scarring of Diabetic Ulcers		Completed	No Results Available	Chronic Skin Ulcer|Diabetic Foot|Plasma Protein	Other: Application of platelet rich plasma in chronic wounds of diabetic origin	Changing the dimensions of the ulcer area Change in the major and minor diameters of ulcers Change in pain intensity	All	18 Years to 75 Years	16	Interventional	Randomized			2018, June	https://clinicaltrials.gov/ct2/show/NCT04145154	Mexico
NCT04404374	Treatment of Periodontal Intrabony Defects With A-PRF+ or EMD		Completed	No Results Available	Periodontal Diseases	Procedure: A-PRF/EMD	Periodontal clinical parameters - to determine the clinical attachment level (CAL)|Periodontal clinical parameters	All	18 Years to 70 Years	30	Interventional	Randomized	Parallel Assignment	Double (Participant, Investigator)	2018, June	https://ClinicalTrials.gov/show/NCT04404374	Hungary
NCT04410679	Treatment of Internal Inflammatory Root Resorption Using Injectable PRF Revascularization Technque		Completed	No Results Available	Root Resorption	Biological: injectable PRF	change in volumetric size of internal root resorption lesions|change in volumetric size of periapical lesions	All	13 Years to 30 Years	10	Interventional	N/A	Single Group Assignment	None (Open Label)	2018, June	https://ClinicalTrials.gov/show/NCT04410679	Egypt
NCT04454164	Platelet Rich Plasma Injection for Knee Osteoarthritis		Completed	No Results Available	Knee Osteoarthritis|Cartilage Degeneration	Biological: PRP|Drug: Saline	VAS|KOOS|WOMAC|Kujala|Knee movement|knee circumference|mechanical axis angle|age|stage|BMI|patient global satisfaction	All	18 Years to 80 Years	324	Interventional	Randomized	Parallel Assignment	Quadruple (Participant, Care Provider, Investigator, Outcomes Assessor)	2018, June	https://ClinicalTrials.gov/show/NCT04454164	Turkey
NCT04576468	The Use of Leucocyte Platelet Rich Fibrin (L- PRF) Covered Perforated Guided Tissue Membrane for Treatment of Periodontal Intrabony Defects		Completed	No Results Available	Periodontal Diseases	Procedure: Open flap debridement|Procedure: perforated membrane|Procedure: leucocyte - platelet rich fibrin	clinical attachement level gain|radiographic bone fill	All	18 Years to 60 Years	40	Interventional	Randomized	Parallel Assignment	None (Open Label)	2018, June	https://ClinicalTrials.gov/show/NCT04576468	Egypt
NCT03517761	Use of Bone Marrow Concentrate for Treatment of Alar, Accessory, and Transverse Ligament Injuries		Recruiting	No Results Available	Craniocervical Injuries	Biological: Bone Marrow Concentrate treatment|Other: Sham Control	Headache Impact Test score change from baseline|Neck Disability Index score change from baseline|Short Form Health Survey change from baseline|Numeric Pain Scale change from baseline|Single Assessment Numeric Evaluation improvement rating -modified|Adverse events|C1-C2 overhang	All	18 Years to 65 Years	80	Interventional	Randomized	Crossover Assignment	Single (Participant)	2018, March	https://ClinicalTrials.gov/show/NCT03517761	United States
NCT02970058	Platelet-rich Plasma Use as Prophylactic of Low Back Pain Post-spinal Following Gynecological Surgery		Unknown status	No Results Available	Platelet-rich Plasma in Low Back Pain	Other: Platelet-rich Plasma|Other: Control	Visual Analogue Scale	Female	20 Years to 45 Years	60	Interventional	Randomized	Parallel Assignment	Triple (Participant, Care Provider, Investigator)	2018, March	https://ClinicalTrials.gov/show/NCT02970058	Egypt
NCT02993809	Autologous Transplantation of BM-ECs With Platelet-Rich Plasma Extract for the Treatment of Critical Limb Ischemia		Unknown status	No Results Available	Leg Ulcer|Diabetic Foot|Gangrene|Peripheral Vascular Disease|Ischemia	Biological: BM-ECs and PRPE|Biological: BM-ECs	Survival without major amputation|Perfusion rate in treated tissue by measure of ankle-brachial index (ABI)|Perfusion rate in treated tissue by transcutaneous PO2 (TcPO2)|Perfusion rate in treated tissue by digital subtraction angiography (DSA)|wound size|wound stage|Pain intensity|Thermography	All	18 Years to 80 Years	40	Interventional	Randomized	Parallel Assignment	None (Open Label)	2018, March	https://ClinicalTrials.gov/show/NCT02993809	China
NCT03044119	The Effect of Platelet Rich Fibrin Matrix With and Without Peripheral Blood Mesenchymal Stem Cells on Implant Stability		Unknown status	No Results Available	Dental Implants	Biological: Dental Implant with PRFM|Biological: Dental Implant with PRFM and PBMSCs	Insertion torque values at the time of placement of dental implant|Implant stability quotient (ISQ) using Resonance frequency analysis (RFA).	All	25 Years to 50 Years	15	Interventional	Randomized	Parallel Assignment	Triple (Participant, Investigator, Outcomes Assessor)	2018, March	https://ClinicalTrials.gov/show/NCT03044119	India
NCT03328442	Patient Satisfaction After Root Coverage Using VISTA Technique Compared to MCAF Technique With PRF.		Unknown status	No Results Available	Gingival Recession	Procedure: VISTA Technique|Procedure: modified coronally advanced flap	Patient satisfaction	All	18 Years to 55 Years	16	Interventional	Randomized	Parallel Assignment	Quadruple (Participant, Care Provider, Investigator, Outcomes Assessor)	2018, March	https://ClinicalTrials.gov/show/NCT03328442	Egypt
NCT03408418	L-PRF in Alveolar Ridge Preservation	L-PRF	Completed	No Results Available	Bone Loss, Alveolar	Procedure: Platelet-rich fibrin	Width resorption 1mm|Width resorption 3mm|Width resorption 5mm|Histological Analysis - fibrous tissue|Histological Analysis - bone cells|Histological Analysis - capillary vessels|Histological Analysis - new bone formation	All	17 Years to 65 Years	48	Interventional	Randomized	Parallel Assignment	Double (Investigator, Outcomes Assessor)	2018, March	https://ClinicalTrials.gov/show/NCT03408418	Brazil
NCT03413553	Clinical Evaluation of Soft Tissue Augmentation Using CTG and PRF Around Immediately Placed Dental Implants Versus Immediate Implant Alone in Esthetic Zone .		Completed	No Results Available	Soft Tissue Augmentation	Device: immediate implant|Biological: connective tissue graft|Biological: platelet rich fibrin	Pink Esthatic score	All	18 Years to 50 Years	20	Interventional	Randomized	Parallel Assignment	Double (Participant, Outcomes Assessor)	2018, March	https://ClinicalTrials.gov/show/NCT03413553	Egypt
NCT03433066	Advanced Platelet Rich Fibrin in Periodontal Angular Defects		Unknown status	No Results Available	Intrabony Periodontal Defect	Procedure: Advanced platelet-rich fibrin mixed with biphasic alloplast|Procedure: Biphasic alloplast mixed with saline	Clinical attachment level change|Probing depth change:|Radiographic bone density|Radiographic bone fill	All	25 Years to 55 Years	22	Interventional	Randomized	Parallel Assignment	Triple (Participant, Investigator, Outcomes Assessor)	2018, March	https://ClinicalTrials.gov/show/NCT03433066	Egypt
NCT03487718	A 14 Weeks Longitudinal Study to Investigate the Effect of Leukocyte- Platelet Rich Fibrin Plug on the Quality of the Newly Formed Bone in Ridge Preservation Procedure Following a Tooth Extraction. It is a Clinical, Radiographic and Histomorphometric Study.		Completed	Has Results	Alveolar Ridge Preservation|Tooth Extraction	Biological: Leukocyte platelet rich fibrin plug + d-PTFE membrane|Device: d-PTFE membrane	Quality of the Newly Formed Bone|Dimensional Changes of the Alveolar Ridge (Ridge Width)	All	18 Years to 80 Years	27	Interventional	Randomized	Parallel Assignment	None (Open Label)	2018, March	https://ClinicalTrials.gov/show/NCT03487718	United States
NCT03495700	Lateral Sinus Floor Elevation in Implant Therapy.		Active, not recruiting	No Results Available	Edentulous; Alveolar Process, Atrophy	Procedure: L-PRF block Procedure: DBBM	Volumetric bone regeneration Linear bone regeneration Implant stability based on resonance frequency Histology: evaluation of bone biopsy at implant site	All	18 Years and older	24	Interventional	Randomized			2018, March	https://clinicaltrials.gov/ct2/show/NCT03495700	Belgium
NCT03496038	Transcrestal Lateral Sinus Floor Elevation in Implant Therapy		Active, not recruiting	No Results Available	Edentulous; Alveolar Process, Atrophy	Procedure: L-PRF Procedure: DBBM	Volumetric bone regeneration en volumetric change Linear bone regeneration en lineair change Implant stability based on resonance frequency	All	18 Years and older	40	Interventional	Randomized			2018, March	https://clinicaltrials.gov/ct2/show/NCT03496038	Belgium
NCT03501199	Comparison of Different Materials Contribution to Implants Stability		Completed	No Results Available	Dental Implant Failure Nos	Other: platelet-rich fibrin placement|Other: xenogenic graft placement|Other: no extra material|Procedure: tooth extraction|Procedure: immediate implant placement|Other: collagen membran placement|Procedure: raising flap	Primer Stabilization-Resonance Frequency Analysis|Seconder Stabilization-Resonance Frequency Analysis|Mesial-Distal and Horizontal Bone Loss	All	18 Years to 60 Years	15	Interventional	Randomized	Parallel Assignment	Single (Outcomes Assessor)	2018, March	https://ClinicalTrials.gov/show/NCT03501199	Turkey
NCT04102761	The Use of PRP and BMC in Patients With Internal Disc Disruption Multicenter Prospective Randomized Controlled Trial in Patients With Internal Disc Disruption		Completed	No Results Available	Internal Disc Disruption	Procedure: Intradiscal PRP & BMC Injections	Worsening of Disc Pathology with Injection of Biologics|Improvement in Disc Pain with Injection of Biologics|Improvement in Function in Patients with Injection of Biologics|Patient Satisfaction|Hospitalization|Spine Surgery|Medications	All	18 Years to 70 Years	45	Interventional	Randomized	Crossover Assignment	Single (Participant)	2018, March	https://ClinicalTrials.gov/show/NCT04102761	United States
NCT04697082	Application of Platelet-rich Plasma in Pilonidal Sinus Disease		Completed	No Results Available	Pilonidal Sinus|Pilonidal Disease|Wound Heal|Quality of Life|Pain	Procedure: Open surgery|Procedure: Minimal invasive surgery|Other: Platelet rich plasma administration	Change in Wound Healing|Visual Analog Scale (VAS) score|Short Form-36 and Nottingham Health Profile	All	18 Years and older	63	Interventional	Randomized	Parallel Assignment	Double (Participant, Outcomes Assessor)	2018, March	https://ClinicalTrials.gov/show/NCT04697082	Turkey
NCT05264467	Leukocyte and and Platelet-rich Fibrin Plasma for the Prevention of Anastomotic Leakage in Colorectal Anastomosis		Completed	No Results Available	Anastomotic Leak|Platelet-Rich Fibrin|Colorectal Surgery	Biological: Platelet rich fibrin on colorectal anastomosis	Determine the incidence of anastomotic leakage after colorectal anastomosis	All	15 Years and older	106	Interventional	Randomized	Parallel Assignment	None (Open Label)	2018, March	https://ClinicalTrials.gov/show/NCT05264467	Chile
NCT03201614	Comparative Evaluation of A-CP HA Kit, Hyaluronic Acid and Placebo for the Treatment of Knee Osteoarthritis		Unknown status	No Results Available	Knee Osteoarthritis	Device: A-CP HA Kit|Device: ArthroVisc 40|Drug: Placebo	Variation in overall OA-related symptoms|Variation in pain at walking (WOMAC A1 score)|Variation in overall OA-related symptoms, between baseline (D0) and Month 1 (D30), Month 2, Month 3, Month 4, and Month 12|Variation in pain at walking (WOMAC A1 score), between baseline (D0) and Month 1 (Day 30), Month 2, Month 3, Month 4, and Month 12|Variation of general pain, between baseline (D0) and Month…	All	50 Years to 80 Years	290	Interventional	Randomized	Parallel Assignment	Double (Participant, Outcomes Assessor)	2018, May	https://ClinicalTrials.gov/show/NCT03201614	United States
NCT03414645	Topical Fibrinogen-Depleted Human Platelet Lysate in Patients With Dry Eye Secondary to Graft vs. Host Disease		Completed	No Results Available	Dry Eye|Graft-versus-host-disease|Ocular Discomfort	Biological: CAM-101 10%|Biological: Vehicle Control|Biological: CAM-101 30%	Number of participants with ocular treatment-related adverse events as assessed by CTCAE v4.0|Number of participants with systemic treatment-related adverse events as assessed by CTCAE v4.0|Number of participants with treatment-related adverse events as assessed by CTCAE v4.0|Efficacy as measured by change in corneal staining|Efficacy as measured by ocular surface disease index (OSDI)|Efficacy as…	All	18 Years and older	64	Interventional	Randomized	Parallel Assignment	Double (Participant, Investigator)	2018, May	https://ClinicalTrials.gov/show/NCT03414645	United States
NCT03734900	Comparison of Effectiveness Between PL and PRP on Knee Osteoarthritis: a Prospective,Randomized,Placebo-controlled Trial		Recruiting	No Results Available	Osteoarthritis (OA) of the Knee	Other: Saline injection|Biological: PRP injection|Biological: PL injection	Pain score of the patient|Knee functional score|X-ray|Ultrasonic image|adverse events	All	50 Years to 80 Years	150	Interventional	Randomized	Parallel Assignment	Double (Participant, Investigator)	2018, May	https://ClinicalTrials.gov/show/NCT03734900	Taiwan
NCT03837665	Efficacy of Platelet Enriched Plasma in Preventing Surgery for Patients With Chronic Tympanic Membrane Perforation		Unknown status	No Results Available	Tympanic Membrane Perforation	Biological: Platelet Rich Plasma	Prevention of patients requiring surgery|Time to healing	All	18 Years and older	10	Interventional	N/A	Single Group Assignment	None (Open Label)	2018, May	https://ClinicalTrials.gov/show/NCT03837665	United States
NCT04082949	Autologous Fibrin Glue Application as an Adjunct to Nonsurgical Periodontal Treatment of Chronic Periodontitis		Completed	No Results Available	Chronic Periodontitis|Periodontal Pocket|Periodontal Attachment Loss|Periodontal Diseases	Biological: autologous fibrin glue application as an adjunct to nonsurgical periodontal treatment of chronic periodontitis|Other: placebo application as an adjunct to nonsurgical periodontal treatment of chronic periodontitis	change of pocket depths (PD) in millimeters at different time points|change of clinical attachment levels (CAL) in millimeters at different time points|change of bleeding on probing(BOP) scores in % at different time points|change of gingival index(GI) scores in levels at different time points|change of plaque index(PI) scores in levels at different time points	All	25 Years to 55 Years	18	Interventional	Randomized	Parallel Assignment	Single (Investigator)	2018, May	https://ClinicalTrials.gov/show/NCT04082949	Turkey
NCT04097509	Effects of Platelet Concentrates on Palatal Wound Healing		Completed	No Results Available	Wound Heal Platelets; Defect Periodontal Inflammation Gingival Recession	Biological: AFG application on palatinal wound healing Biological: i-PRF application on palatinal wound healing Other: control	Change of Epithelialization of wound in % at different time points Change of color, contour and distortion of wound in the total score of scale in numerical at different time points Change of redness, presence of bleeding, granulation tissue, epithelialization and suppuration in % at different time points change of Postoperative Pain Evaluation (VAS) in total score of scale in numerical at differ…	All	18 Years to 53 Years	36	Interventional	Randomized			2018, May	https://clinicaltrials.gov/ct2/show/NCT04097509	Turkey
NCT03698188	Comparative Evaluation of the Regenerative Capacity of Two Platelet Concentrates		Unknown status	No Results Available	Necrotic Pulp	Procedure: Injectable platelet-rich fibrin|Procedure: Platelet-rich plasma	Increase in root length|Restoration of tooth sensitivity	All	10 Years to 25 Years	24	Interventional	Randomized	Parallel Assignment	Double (Participant, Outcomes Assessor)	2018, November	https://ClinicalTrials.gov/show/NCT03698188	Egypt
NCT03712527	Intra-discal Injection of PRP for Low Back Pain	MODI-PRP	Recruiting	No Results Available	Chronic Low Back Pain	Other: Injection of Platelet rich plasma|Other: Injection of NaCl	Assessment of the functional disability|Disability evaluation (RMQ questionnaire)|Disability evaluation (MCID)|Disability evaluation (PASS)|Assessment of pain and consÃ©quences (Efficacy)|Assessment of pain and consÃ©quences (Employement and work status)|The number of consumption of analgesics|Incidence of Treatment-Emergent Adverse Events (Safety and tolerability)|Changes in quality of life, EQ5…	All	18 Years to 60 Years	126	Interventional	Randomized	Parallel Assignment	Single (Investigator)	2018, November	https://ClinicalTrials.gov/show/NCT03712527	France
NCT03830645	PRP in 2ry Spontaneous Pneumothorax		Unknown status	No Results Available	Pneumothorax Spontaneous Secondary	Biological: Platelet Rich Plasma	Air leak assessment by Cerfolio classification of the air leak by single observer|physician assessment of complete lung inflation by absence of signs of pneumothorax in chest x ray done to the patient during hospital stay|recurrence of pneumothorax by physician interpretation of Chest x ray done to the patient in follow up visit i.e detecting jet balck translucency or border of collapsed lung	All	18 Years and older	40	Interventional	N/A	Single Group Assignment	None (Open Label)	2018, November	https://ClinicalTrials.gov/show/NCT03830645	Egypt
NCT03910374	Role of Leukocyte- and Platelet-Rich Fibrin Membranes in Endoscopic Endonasal Skull Base Reconstruction		Recruiting	No Results Available	Cranial Sutures	Procedure: Dural closure	To compare the prevalence of CSF-leaks after L-PRF closure and after the classical closure techniques for sellar defects to demonstrate non-inferiority Cost-effectiveness evaluation based on the effectiveness and the costs of L-PRF versus the current golden standard (Tachosil and Tisseel). To identify potential risk for closure-failures based on the size of the lesion	All	18 Years to 70 Years	220	Interventional	Randomized			2018, November	https://clinicaltrials.gov/ct2/show/NCT03910374	Belgium
NCT03952663	Effect of Platelet Rich Fibrin Membrane on the Neurosensory Dysfunction After IAN Lateralization for Implant Placement.		Recruiting	No Results Available	Neurosensory Disorder	Procedure: inferior alveolar nerve lateralization and dental implant placement.|Procedure: platelet rich fibrin membrane around the nerve	Subjective assessment of the change in the neurosensory function of inferior alveolar nerve|clinical assessment of the change in the neurosensory function of inferior alveolar nerve:|clinical assessment of the change in the neurosensory function of inferior alveolar nerve :|clinical assessment of the change in the neurosensory function of inferior alveolar nerve	All	18 Years and older	12	Interventional	Randomized	Parallel Assignment	Double (Participant, Outcomes Assessor)	2018, November	https://ClinicalTrials.gov/show/NCT03952663	Egypt
NCT04352075	Intra Articular Injection of Microfat and PRP in Knee Osteoarthritis	MICROPREP	Completed	No Results Available	Knee Osteoarthritis	Drug: Autologous biologic drug of innovative therapy /cell therapy drug	Cartilage relaxation time on MRI T2-mapping at 3 months|Improved of chondral lesion on MRI|Pain|Responding patients|Biologic parameters / clinical efficacity|WOMAC	All	18 Years to 65 Years	30	Interventional	Randomized	Parallel Assignment	Quadruple (Participant, Care Provider, Investigator, Outcomes Assessor)	2018, November	https://ClinicalTrials.gov/show/NCT04352075	France
NCT03100695	Tibial Fracture - Platelet-rich Plasma and Bone Marrow Concentrate	T-PAC	Active, not recruiting	No Results Available	Unilateral Tibial Diaphyseal Fracture	Other: Concentrated autologous PRP-BMA	Time to healing	All	18 Years to 65 Years	45	Interventional	Randomized	Parallel Assignment	Single (Participant)	2018, October	https://ClinicalTrials.gov/show/NCT03100695	United Kingdom
NCT03684954	Effect Of PRF Versus Xenograft In Closed Sinus Lift.		Unknown status	No Results Available	Implant or Graft; Rejection	Other: PRF	Primary stability by ostell device	All	25 Years to 45 Years	10	Interventional	Randomized			2018, October	https://clinicaltrials.gov/ct2/show/NCT03684954	Egypt
NCT03689452	The Effect of Platelet Rich Plasma on Non-scarring Alopecia		Completed	Has Results	Androgenetic Alopecia|Alopecia	Device: Platelet Rich Plasma|Drug: Normal saline	Number of Participants With Improvement|Change in Hair Caliber Using Trichoscopy|Change in Hair Density Using Trichoscopy|Qualitative Assessment of Hair Growth|Qualitative Assessment of Pain Associated With the Treatment|Qualitative Assessment of Adverse Effects Associated With the Treatment	Female	18 Years to 65 Years	30	Interventional	Randomized	Parallel Assignment	Double (Participant, Outcomes Assessor)	2018, October	https://ClinicalTrials.gov/show/NCT03689452	United States
NCT03695549	Evaluation of Root Coverage After the Use of Coronally Advanced Flap Either With Advanced Paltelet Rich Fibrin or Subepithilial Connective Tissue Graft in Treatment of Miller Class I and II Gingival Recession.		Unknown status	No Results Available	Gingival Recession	Procedure: CAF + (A-PRF)|Procedure: CAF+SCTG	root coverage|Gingival esthetics|Recession width|Clinical attachment level|Width of keratinized gingiva|Probing depth|Gingival thickness|Post-operative pain|Patient Satisfaction|Early wound healing	All	18 Years and older	20	Interventional	Randomized	Parallel Assignment	Single (Outcomes Assessor)	2018, October	https://ClinicalTrials.gov/show/NCT03695549	Egypt
NCT03703479	Effect of A-PRF After Removal of Wisdom Teeth	A-PRF	Completed	No Results Available	Wound Heal	Other: autologous blood clot made from the patient own clot without any additive	Clinical Attachment Loss (CAL) (also called Periodontal Attachment Loss)|Pain reported by the patient according to the visual analogue scale (VAS)	All	18 Years and older	10	Interventional	Randomized	Parallel Assignment	Quadruple (Participant, Care Provider, Investigator, Outcomes Assessor)	2018, October	https://ClinicalTrials.gov/show/NCT03703479	Saudi Arabia
NCT03712852	Platelet Rich Fibrin vs Sub Epithelial Connective Tissue and Coronally Advanced Flap Alone in Gingival Recession		Completed	Has Results	Gingival Recession	Procedure: PRF+CAF treated patients|Procedure: SCTG+ CAF treated patients|Procedure: CAF treated patients	Gingival Thickness|Gingival Recession|Keratinized Tissue|Pocket Depth|Clinical Attachment Level|Patient Reported Outcomes (PROMs)|Aesthetic	All	18 Years to 60 Years	60	Interventional	Randomized	Parallel Assignment	Triple (Participant, Care Provider, Investigator)	2018, October	https://ClinicalTrials.gov/show/NCT03712852	Italy
NCT03809416	Combined LASERs and PRP for Postacne Scars		Completed	No Results Available	Atrophic Acne Scar	Device: Lasers|Other: Platelets Rich Plasma|Combination Product: Lasers plus Normal Saline Solution	Change in Patients' response denoting early Clinical improvement|Final Clinical improvement assessed using (0-10) scoring scale by blind assessors|Higher new collagen formation in scars treated using lasers plus PRP technique|Immunohistochemical evaluation of Collagen I, Collagen III, and MMP-2	All	18 Years and older	32	Interventional	Non-Randomized	Factorial Assignment	Double (Investigator, Outcomes Assessor)	2018, October	https://ClinicalTrials.gov/show/NCT03809416	Kuwait
NCT04275700	Study of PRP in Women With Evidence of Diminished Ovarian Reserve	PRP4AGE	Recruiting	No Results Available	Diminished Ovarian Reserve|Ovarian Failure	Procedure: A-PRP	Emergence of new ovarian follicles with evidence of estradiol production|Change in serum AMH|Number of participants with retrieval of oocytes in an IVF cycle|Number of participants that establish a Clinical Pregnancy	Female	21 Years to 52 Years	66	Interventional	N/A	Single Group Assignment	None (Open Label)	2018, October	https://ClinicalTrials.gov/show/NCT04275700	United States
NCT05455151	Hysteroscopic Injections of Autologous Endometrial Cells and Platelet-rich Plasma in Patients With Thin Endometrium		Completed	No Results Available	Thin Endometrium	Procedure: Conservative therapy|Biological: PRP injection|Biological: Injection of PRP after conservative therapy|Biological: Injection of PRP with endometrial cells	Change in endometrial thickness after treatment compared with control.|The Doppler-assisted detection of the uterine spiral arteries|Study of the effect of therapy on the onset of pregnancy|The content of growth factor in autologous PRP|Phenotyping of cells isolated from endometrial biopsies	Female	18 Years to 40 Years	115	Interventional	Randomized	Parallel Assignment	Single (Participant)	2018, October	https://ClinicalTrials.gov/show/NCT05455151	Russia
NCT03196310	Single Blinded First CMC Osteoarthritis Treatment		Recruiting	No Results Available	Osteoarthritis Thumb	Drug: Platelet Concentrate|Drug: Corticosteroid injection|Other: Normal Saline	Disabilities arm shoulder and hand score|Pinch Strength	All	18 Years and older	150	Interventional	Randomized	Parallel Assignment	Single (Participant)	2018, September	https://ClinicalTrials.gov/show/NCT03196310	United States
NCT03389685	Can PRP Reduce Pro-Inflammatory Biomarkers Following ACL Injury		Suspended	No Results Available	ACL - Anterior Cruciate Ligament Rupture|ACL Injury	Biological: Platelet Rich Plasma|Other: Saline Placebo	synovial fluid biomarker levels	All	18 Years to 50 Years	40	Interventional	Randomized	Parallel Assignment	Double (Participant, Investigator)	2018, September	https://ClinicalTrials.gov/show/NCT03389685	United States
NCT03479190	Platelet Rich Plasma Versus Placebo for the Treatment of Greater Trochanteric Pain Syndrome (HiPPO Trial)		Recruiting	No Results Available	Greater Trochanteric Pain Syndrome	Procedure: ultrasound guided injection of Platelet rich plasma|Procedure: ultrasound guided injection of Normal Saline	International Hip Outcome Tool (i-HOT12)|Visual analogue score (VAS)|Modified Harris Hip Score (mHHS)|The 3-level version of EQ-5D (EQ-5D 3L)	All	18 Years and older	100	Interventional	Randomized	Parallel Assignment	Quadruple (Participant, Care Provider, Investigator, Outcomes Assessor)	2018, September	https://ClinicalTrials.gov/show/NCT03479190	United Kingdom
NCT03626779	Bone Density in Immediate Implant Placment and Loading(BDIIPL)		Unknown status	No Results Available	Bone Density Increased	Other: Prf	Bone density enhancement with prf in immediate implant placment and loding	All	20 Years to 45 Years	10	Interventional	Randomized	Parallel Assignment	Single (Investigator)	2018, September	https://ClinicalTrials.gov/show/NCT03626779	Egypt
NCT03733171	Platelet Rich Plasma in Bleeding Peptic Ulcer	PRP	Unknown status	No Results Available	Bleeding Ulcer	Drug: PLATELET RICH PLASMA|Drug: diluted epinephrine|Device: hemoclips	bleeding|improved iron indices	All	18 Years to 70 Years	80	Interventional	Randomized	Parallel Assignment	None (Open Label)	2018, September	https://ClinicalTrials.gov/show/NCT03733171	Egypt
NCT03886142	Platelet Rich Plasma Versus Radio Frequency for Chronic Knee Arthritis		Completed	No Results Available	Osteo Arthritis Knee|Pain, Chronic	Procedure: radiofrequency|Procedure: platelet rich plasma injection	pain visual analog scale	All	30 Years to 80 Years	200	Interventional	Randomized	Parallel Assignment	Single (Outcomes Assessor)	2018, September	https://ClinicalTrials.gov/show/NCT03886142	Egypt
NCT04006314	Platelet Rich Plasma and Neural Prolotherapy Injections in Treating Knee Osteoarthritis		Unknown status	No Results Available	Knee Osteoarthritis	Other: Autologous platelet rich plasma and dextrose solution.	Lequesne knee osteoarthritis questionnaire|Two-dimensional electrophoresis (proteomics)	All	45 Years to 85 Years	24	Interventional	Intervention Model: Sequential Assignment	Masking: None (Open Label)	Primary Purpose: Treatment	2018, September	https://ClinicalTrials.gov/show/NCT04006314	Taiwan
NCT04128046	The Effect of Platelet-rich Fibrin Matrix on Skin Rejuvenation		Completed	No Results Available	Skin Rejuvenation|Skin Quality|Wrinkle|Nasolabial Fold	Procedure: PRFM injection|Procedure: Saline injection	Change in VISIA skin score|Change in Wrinkle Severity Rating Scale|Skin Rejuvenation Outcomes Evaluation (SROE)|VISIA Outcomes Questionnaire	All	18 Years and older	30	Interventional	Randomized	Parallel Assignment	Quadruple (Participant, Care Provider, Investigator, Outcomes Assessor)	2018, September	https://ClinicalTrials.gov/show/NCT04128046	United States
NCT05053477	Radiofrequency, Perineural Injection, Idiopathic Carpal Tunnel Syndrome		Recruiting	No Results Available	Carpal Tunnel Syndrome	Drug: mehylprednisolone injection|Device: pulsed radiofrequency (PRF)|Biological: platelet-rich plasma	Evaluate the role of pulsed radiofrequency versus platelet rich plasma injection in treatment of idiopathic mild to moderate carpal tunnel syndrome|Evaluate effect of pulsed radiofrequency versus platelet rich plasma injection on pain mediators|Pain relief assessment|Numbness relief assessment	All	30 Years to 50 Years	75	Interventional	Randomized	Parallel Assignment	None (Open Label)	2018, September	https://ClinicalTrials.gov/show/NCT05053477	Egypt
NCT05427851	Diode Laser Pulpotomy of Mature Permanent Molars With Irreversible Pulpitis		Active, not recruiting	No Results Available	Irreversible Pulpitis	Procedure: pulpotomy|Device: Diode laser - fonalaser	regenerative pulpotomy success|Postoperative pain	All	18 Years to 40 Years	36	Interventional	Randomized	Parallel Assignment	Triple (Participant, Investigator, Outcomes Assessor)	2019, April	https://ClinicalTrials.gov/show/NCT05427851	Egypt
NCT03801512	Comparing the Efficacy of Steroid, Acupuncture and Platelet Rich Plasma Injection in Patients With Sciatica		Recruiting	No Results Available	Sciatica	Other: Steroid|Other: Acupuncture|Other: Platelet Rich Plasma	visual analogue scale score|Numeric Rating Scale (NRS)|EQ-5D|Oswestry Disability Index (ODQ)	All	20 Years to 80 Years	90	Interventional	Randomized	Parallel Assignment	Single (Investigator)	2019, April	https://ClinicalTrials.gov/show/NCT03801512	Taiwan
NCT03892837	Clinical Study on Autologous Platelet-rich Plasma (PRP) Treatment for Refractory Benign Airway Stenosis		Unknown status	No Results Available	Benign Airway Stenosis	Procedure: PRP|Procedure: Conventional treatment for benign airway stenosis	Cure rate for benign stenosis|Clinical remission time|Times of unplanned treatment|Incidence of complications associated with PRP treatment	All	18 Years to 75 Years	24	Interventional	Randomized	Parallel Assignment	None (Open Label)	2019, April	https://ClinicalTrials.gov/show/NCT03892837	China
NCT04810923	Application of Injectable Platelet-Rich Fibrin for the Treatment of Temporomandibular Joint Osteoarthritis		Completed	No Results Available	Osteoarthritis	Procedure: i-PRF|Procedure: Arthrocentesis	Change of Pain Level|Change of maximum mouth opening|Change of lateral movement|Change of protrusive movement	All	18 Years to 65 Years	36	Interventional	Randomized	Parallel Assignment	Double (Participant, Investigator)	2019, April	https://ClinicalTrials.gov/show/NCT04810923	Turkey
NCT05234840	"Platelet-Rich Plasma" Epidural Injection an Emerging Strategy in Lumbar Disc Herniation		Completed	No Results Available	PRP	Drug: platelet rich plasma|Drug: Triamcinolone	VAS of leg pain|VAS of back|ODI|adverse event|Rate of treatment failure [participant who require reinjection or operation]	All	20 Years to 55 Years	30	Interventional	Randomized	Parallel Assignment	Triple (Participant, Investigator, Outcomes Assessor)	2019, April	https://ClinicalTrials.gov/show/NCT05234840	Thailand
NCT05662709	Leukocyte and Platelet-rich Fibrin (L-PRF) Effects on Alveolar Ridge Preservation. A Randomized Controlled Clinical Trial.		Active, not recruiting	No Results Available	Alveolar Ridge Preservation|Dental Implants	Procedure: Tooth extraction|Procedure: Alveolar ridge preservation with L-PRF	Radiographic linear changes in horizontal width of the alveolar ridge|Radiographic linear changes height of the alveolar ridge|Changes in ridge contour|Volumetric changes|Patient reported outcome measures|Bone regeneration needs|Percentage of mineralized bone	All	18 Years and older	28	Interventional	Randomized	Parallel Assignment	Single (Outcomes Assessor)	2019, April	https://ClinicalTrials.gov/show/NCT05662709	Spain
NCT04070729	Injectable Platelet Rich Fibrin With Non Surgical Periodontal Therapy		Unknown status	No Results Available	CHRONIC PERIODONTITIS	Other: Placebo gel|Drug: Hyaluronic acid gel|Biological: Platelet rich fibrin	Clinical attachment level (CAL)|Probing pocket depth	All	30 Years to 65 Years	120	Interventional	Randomized	Parallel Assignment	Quadruple (Participant, Care Provider, Investigator, Outcomes Assessor)	2019, August	https://ClinicalTrials.gov/show/NCT04070729	India
NCT04088045	High Frequency Intensive Autologous PRP Injection and Genicular Nerve Blocks in Treating Knee Osteoarthritis		Unknown status	No Results Available	Knee Osteoarthritis	Device: Autologous platelet rich plasma and 5% dextrose solution injections.	Lequesne knee osteoarthritis questionnaire|Two-dimensional electrophoresis (proteomics)	All	45 Years to 85 Years	36	Interventional		Sequential Assignment	None (Open Label)	2019, August	https://ClinicalTrials.gov/show/NCT04088045	Taiwan
NCT04144829	Platelet-rich Fibrin Versus HIFU in Management of Stress Urinary Incontinence		Unknown status	No Results Available	Stress Urinary Incontinence	Procedure: HIFU|Procedure: Fibrin	Improvement of patient's comfort and satisfaction	Female	18 Years to 60 Years	200	Interventional	Randomized	Parallel Assignment	None (Open Label)	2019, August	https://ClinicalTrials.gov/show/NCT04144829	Poland
NCT04219293	Split Face Study of the Effects of Micro Needling With and Without Platelet Rich Plasma		Terminated	No Results Available	Aging	Device: Microneedling w/ and w/o PRP	Overall Skin improvement assessed by a Visia Scan.|Overall Patient satisfaction of skin improvement assessed by the Global Aesthetic Improvement Scale.|Overall Patient satisfaction of skin improvement assessed by the Face-Q Aesthetic Satisfaction with Outcome.|Overall Patient satisfaction of skin improvement assessed by the Face-Q Aesthetic Satisfaction with Skin.	All	30 Years to 60 Years	23	Interventional	Non-Randomized	Single Group Assignment	Single (Participant)	2019, August	https://ClinicalTrials.gov/show/NCT04219293	United States
NCT04308811	Autologous Platelet-Rich Plasma in the Management of Asherman Syndrome		Completed	No Results Available	Intrauterine Adhesion	Biological: platelet rich plasma|Combination Product: amniotic membrane graft group|Device: Intrauterine balloon	Grade of intrauterine adhesions|menstruation	Female	20 Years to 40 Years	60	Interventional	Randomized	Parallel Assignment	None (Open Label)	2019, August	https://ClinicalTrials.gov/show/NCT04308811	Egypt
NCT04315909	The Effect of Platelet-Rich Plasma-Fibrin Glue in Combination With Vitamin E and C for Treatment of Non-healing Diabetic Foot Ulcers		Unknown status	No Results Available	Diabetic Foot Ulcers|Diabetic Wound	Drug: PRP-Fibrin Glue|Dietary Supplement: Vitamin E and C|Other: Placebo	Healing rate of the ulcer|Wound Size|Serum ESR at baseline and after the intervention|Serum hs-CRP at baseline and after the intervention|FBS at baseline and after the intervention|HbA1c at baseline and after the intervention|Lipid Profile at baseline and after the intervention|Serum Urea at baseline and after the intervention|Serum Creatinine at baseline and after the intervention|Serum total bi…	All	35 Years to 75 Years	24	Interventional	Randomized	Parallel Assignment	Double (Care Provider, Outcomes Assessor)	2019, August	https://ClinicalTrials.gov/show/NCT04315909	Iran
NCT04387396	Investigation of the Effects of Physiotherapy in Patients With Platelet Rich Plasma (PRP) Applied Knee Osteoarthritis		Completed	No Results Available	Knee Osteoarthritis	Other: Exercise	Change from Baseline Pain Level at Six Week	Female	45 Years to 65 Years	26	Interventional	Randomized	Parallel Assignment	None (Open Label)	2019, August	https://ClinicalTrials.gov/show/NCT04387396	Turkey
NCT05008068	Effect of Local Application of Platelet-rich Fibrin Scaffold Loaded With Simvastatin on Peri-implant Bone Changes		Completed	No Results Available	Platelet-rich Fibrin|Simvastatin	Drug: Simvastatin	The measurement of bone thickness		45 Years to 60 Years	8	Interventional	Non-Randomized	Parallel Assignment	Single (Participant)	2019, August	https://ClinicalTrials.gov/show/NCT05008068	Egypt
NCT05266859	Efficacy of PRF and MTA as Compared to Calcium Hydroxide for Pulpotomy in Human Irreversibly Inflamed Permanent Teeth		Completed	No Results Available	Pulpitis - Irreversible|Tooth Decay	Other: Calcium hydroxide|Other: MTA|Other: PRF	Clinical Success or Failure|Radiographic Success or Failure	All	10 Years to 70 Years	114	Interventional	Randomized	Parallel Assignment	Double (Participant, Outcomes Assessor)	2019, August	https://ClinicalTrials.gov/show/NCT05266859	Pakistan
NCT04023474	Platelet-Rich Fibrin in the Healing of Regional and Free Flaps		Completed	No Results Available	Head and Neck Disorder|Free Flap	Procedure: Platelet Rich Fibrin (PRF) Application	Change in healing time at 3 months post-operative	All	18 Years to 100 Years	3	Interventional	Randomized	Parallel Assignment	None (Open Label)	2019, December	https://ClinicalTrials.gov/show/NCT04023474	United States
NCT04149028	Platelet Rich Plasma Injection Into Ovary of Patients With Premature Ovarian Insufficiency		Recruiting	No Results Available	Premature Ovarian Failure	Procedure: PRP injection inside the ovary by laparoscoy. The injection volume is 2 ml	Resumption of ovarian hormonal function|Resumption of ovarian folliclugenesis|Resumption of menstruation|Fertility potential	Female	18 Years to 35 Years	50	Interventional	N/A	Single Group Assignment	None (Open Label)	2019, December	https://ClinicalTrials.gov/show/NCT04149028	Egypt
NCT04212728	Treatment of Knee Osteoarthritis With Autologous Adipose-derived Mesenchymal Stem Cells		Recruiting	No Results Available	Knee Osteoarthritis	Biological: Auotologous AMSCs plus autologous PRP|Biological: Auotologous PRP	Physical function change|Change in pain density|Cartilage repair|Change in MOS item short from health survey(SF-36)|Change in Lequesne Index|Change in knee society score (KSS)	All	40 Years to 70 Years	60	Interventional	Randomized	Parallel Assignment	Single (Outcomes Assessor)	2019, December	https://ClinicalTrials.gov/show/NCT04212728	China
NCT04231357	Greater Trochanteric Pain Syndrome: Efficacy of Ultrasound Guided Platelet-rich Plasma vs Needle Tenotomy.	PRP-GTPS	Active, not recruiting	No Results Available	Tendinopathy	Drug: platelet rich plasma	Rate of participants that showed a clinically minimal clinically important change in function as measured by HOS (Hip Outcome Score, Activity of Daily Living Scale)|Number of adverse events related to treatment|Rate of patients that experience a significant minimal clinically important change in HOS at 3 and 12 months|Pain changes (VAS) (0 to 10 maximum pain)	All	35 Years to 75 Years	89	Interventional	Randomized	Parallel Assignment	Double (Participant, Outcomes Assessor)	2019, December	https://ClinicalTrials.gov/show/NCT04231357	Spain
NCT04391725	Guided Tissue Regeneration in Healing of Through and Through Periapical Lesion		Unknown status	No Results Available	Periapical Lesion	Procedure: Periapical surgery with guided tissue regeneration|Procedure: Periapical surgery without anyguided tissue regeneration	change from baseline in periapical radiolucency at 12 months|change in Quality of life from baseline to 7 days	All	16 Years to 55 Years	32	Interventional	Randomized	Parallel Assignment	Quadruple (Participant, Care Provider, Investigator, Outcomes Assessor)	2019, December	https://ClinicalTrials.gov/show/NCT04391725	India
NCT04864197	Assessment of Keratinized Gingiva With and Without PRF Application in Patients With Dental Implant		Recruiting	No Results Available	Gingival thickening	Biological: platelet rich fibrin	measuring gingival thickness keratinized tissue width	All	18 Years to 65 Years	10	Interventional	Randomized			2019, December	https://clinicaltrials.gov/ct2/show/NCT04864197	Iraq
NCT03477630	Treatment of Osteoarthrosis of the Knee With Platelet Rich Plasma, Comparative Study With Hyaluronic Acid		Completed	No Results Available	Osteoarthritis	Biological: Platelet Rich Plasma|Drug: Hyaluronic Acid	Changes in pain levels and functionality	All	40 Years to 75 Years	28	Interventional	Randomized	Parallel Assignment	None (Open Label)	2019, February	https://ClinicalTrials.gov/show/NCT03477630	Costa Rica
NCT03707483	Evaluation of the Effect of Incorporation of Vitamin C Into Platelet Rich Fibrin Scaffold in Treatment of Intra-osseous Periodontal Defects		Unknown status	No Results Available	Periodontal Bone Loss	Combination Product: combination of vitamin C and platelet rich fibrin	gain in clinical attachment level	All	Child, Adult, Older Adult	20	Interventional	Randomized	Parallel Assignment	Double (Participant, Outcomes Assessor)	2019, February	https://ClinicalTrials.gov/show/NCT03707483	Egypt
NCT03804086	Evaluation of Advanced PRF Combined With Nano-crystalline Hydroxyapatite for Management of Grade II Furcation Defects		Unknown status	No Results Available	Periodontitis	Procedure: Advanced PRF (A-PRF) + nano-crystalline hydroxyapatite bone substitute combined with open flap debridement|Procedure: Open flap debridement	Relative Vertical Clinical Attachment Level (RVCAL)|Relative Horizontal Clinical Attachment Level (PHCAL)|Probing Depth (PD)|Gingival margin Level (GML)	All	Child, Adult, Older Adult	28	Interventional	Randomized	Parallel Assignment	None (Open Label)	2019, February	https://ClinicalTrials.gov/show/NCT03804086	Egypt
NCT03807986	The Combination Therapy of Nanofat Grafting and PRP Compared With Microfat Grafting and PRP Synergy in Treating Striae Distensae		Unknown status	No Results Available	Treatments of Striae Distensae	Procedure: Nanofat grafting|Procedure: Microfat grafting|Procedure: Platelet-rich plasma (PRP) Injection	Immunohistochemical analysis|Ultrasound	All	18 Years to 35 Years	12	Interventional	Randomized	Sequential Assignment	Quadruple (Participant, Care Provider, Investigator, Outcomes Assessor)	2019, February	https://ClinicalTrials.gov/show/NCT03807986	China
NCT03839849	Evaluation of Adjunctive Injectable PRF Therapy Used in Conjunction With Scaling and Root Planning		Completed	No Results Available	Periodontal Pockets	Procedure: : i-PRF|Procedure: saline	Clinical attachment level (CAL)|Probing pocket depth (PD)|full mouth Plaque Index Quigely Hein Index (modified by Turesky et al, 1970)|Modified Gingival Index (Trombelli et al. 2004)|Bleeding on probing (BOP)	All	18 Years to 70 Years	15	Interventional	Randomized	Parallel Assignment	Single (Participant)	2019, February	https://ClinicalTrials.gov/show/NCT03839849	Syria
NCT03855852	Evaluation of Vertical Bone Gain After Ridge Augmentation With APRF & Xenograft Vs Collagen Membrane & Xenograft. RCT		Unknown status	No Results Available	Bone Loss, Alveolar	Procedure: Xenograft and Collagen membrane|Procedure: Xenograft and APRF	vertical buccal bone gain|horizontal bone gain|Ridge width|Post-surgical patient satisfaction	All	18 Years to 70 Years	20	Interventional	Randomized	Parallel Assignment	Double (Investigator, Outcomes Assessor)	2019, February	https://ClinicalTrials.gov/show/NCT03855852	Egypt
NCT04051203	Ultrasound Guided Platelet Rich Plasma Injections for Post Traumatic Greater Occipital Neuralgia		Active, not recruiting	No Results Available	Occipital Neuralgia|Headache	Biological: Autologous Platelet Rich Plasma Injection|Drug: Depo-Medrol and lidocaine|Other: Normal Saline	Change in headache severity as measured by the Numerical Pain Raiting Scale (NPRS)|Change in headache frequency (days per month with headache).|Medication Usage|Number of adverse events|Headache Impact Test-6|Quality of Life in Following Brain Injury Questionnaire	All	18 Years and older	35	Interventional	Randomized	Factorial Assignment	Triple (Participant, Care Provider, Investigator)	2019, February	https://ClinicalTrials.gov/show/NCT04051203	Canada
NCT04390100	Palatal Wound Healing Evaluation After Application of Platelet Rich Fibrin Versus 0.2% Hyaluronic Acid Dressings		Completed	No Results Available	Free Gingival Graft	Drug: hyaluronic acid (Gengiegel 0.2% oral gel )|Other: Platelet rich fibrin|Other: Gel foam	visual analogue scale(VAS)|assessment of healing using the healing index scale by Landry et al1984	All	20 Years to 50 Years	30	Interventional	Randomized	Parallel Assignment	Triple (Participant, Investigator, Outcomes Assessor)	2019, February	https://ClinicalTrials.gov/show/NCT04390100	Egypt
NCT04544709	Intradiscal Platelet Rich Plasma		Terminated	No Results Available	Discogenic Pain|Low Back Pain|Chronic Pain	Drug: Low back intradiscal injection of platelet rich plasma (PRP)	Numeric Rating Scale for Pain at 2 month Follow-up|Numeric Rating Scale Median	All	18 Years and older	3	Interventional	N/A	Single Group Assignment	None (Open Label)	2019, February	https://ClinicalTrials.gov/show/NCT04544709	United States
NCT04754685	Platelet-rich Plasma and Synovial Cytokines in Knee Osteoarthritis		Completed	No Results Available	Knee Osteoarthritis	Drug: Intra-articular injection of platelet-rich plasma	Changes in Pain Scores in patients with various severities of knee OA following intra-articular injection of PRP at 0, and 2 weeks from the second injection (0,4 weeks).|Changes in the synovial fluid concentration of the TNF-Î± and MIF levels folllowing PRP injection, using ELISA assay kits.|Changes in MRI Osteoarthritis Knee Score (MOAKS) in patients with various severities of knee OA following …	All	25 Years to 65 Years	90	Interventional	Randomized	Parallel Assignment	Triple (Participant, Investigator, Outcomes Assessor)	2019, February	https://ClinicalTrials.gov/show/NCT04754685	Egypt
NCT05335824	The Effect of Autologous Platelet Concentrations on Orthodontic Treatment Time		Completed	No Results Available	Class II Division 1 Malocclusion	Other: The platelet-rich plasma (PRP)|Other: The injectable platelet-rich fibrin (I-PRF) group|Device: The control group	Change in canine retraction rate|Change in the maxillary first molar position (anchorage loss)|Change in canine rotation	All	18 Years to 25 Years	60	Interventional	Randomized	Parallel Assignment	Single (Outcomes Assessor)	2019, February	https://ClinicalTrials.gov/show/NCT05335824	Syria
NCT05598242	Amniotic Membrane Treatment for Hyposecretory Dry Eye		Completed	No Results Available	Dry Eye Syndromes|Sjogren Syndrome With Keratoconjunctivitis	Biological: Amniotic membrane extract eye drops (AMEED)	Lisamina green conjunctival staining|Fluorescein Corneal staining|Schirmer's test|TBUT|OSDI	Female	21 Years and older	37	Interventional	Randomized	Parallel Assignment	None (Open Label)	2019, February	https://ClinicalTrials.gov/show/NCT05598242	Argentina
NCT04192851	Evaluation of "Tent-Pole" Grafting Technique for Reconstruction of Mandibular Ridge Vertical Defects		Completed	No Results Available	Jaw Deformity	Procedure: Tent Pole Technique	Pain assessment using Visual Analogue Scale|Postoperative edema|Radiographic Evaluation for Bone Density using Cone Beam CT	All	40 Years to 60 Years	12	Interventional	N/A	Single Group Assignment	None (Open Label)	2019, January	https://ClinicalTrials.gov/show/NCT04192851	Egypt
NCT03255681	PRP Administration in the Nasojugal Folds	PRP	Withdrawn	No Results Available	Facial Injuries and Disorders	Procedure: PRP injections into nasojugal folds	Facial volume changes	All	18 Years and older	0	Interventional	Randomized	Single Group Assignment	None (Open Label)	2019, January	https://ClinicalTrials.gov/show/NCT03255681	United States
NCT03379649	Platelet Rich Plasma for Patients With Recurrent Implantation Failure		Recruiting	No Results Available	Infertility	Combination Product: Platelet rich plasma|Combination Product: Placebo	Live birth rate|Pregnancy	Female	18 Years to 45 Years	40	Interventional	Randomized	Parallel Assignment	Single (Care Provider)	2019, January	https://ClinicalTrials.gov/show/NCT03379649	United States
NCT03761472	Comparison of Hyaluronic Acid and Platelet-rich Plasma Injections		Completed	No Results Available	Knee Osteoarthritis	Biological: Hyaluronic acid injection|Biological: Platelet-rich plasma injection	Change of numeric rating scale (rest, movement)|Change of Western Ontario and McMaster Universities Osteoarthritis Index score(WOMAC)|Change of femoral cartilage thickness via ultrasonography.	All	18 Years to 80 Years	40	Interventional	Non-Randomized	Parallel Assignment	None (Open Label)	2019, January	https://ClinicalTrials.gov/show/NCT03761472	Turkey
NCT03781882	Local Injection of PRP During Repair of Disrupted Surgical Wounds		Completed	No Results Available	Role of Platelet Rich Plasma in Wound Healing	Procedure: Platelet rich plasma infiltration in the wound edges|Procedure: Closure of wound without platelet rich plasma infiltration	Complete wound healing|Duration of hospital stay|Failure of complete wound healing|Need fo tertiary suture	Female	20 Years to 50 Years	220	Interventional	Randomized	Parallel Assignment	Single (Participant)	2019, January	https://ClinicalTrials.gov/show/NCT03781882	Egypt
NCT03801564	Knee Osteoarthritis: Platelet Rich Plasma or Hyaluronic Acid	OA	Unknown status	No Results Available	Knee Osteoarthritis	Device: Platelet Rich Plasma Treatment Group (PRP)|Device: Hyaluronic Acid Treatment Group (HA)	Change from Baseline Health Related Quality of Life Measured by Western Ontario and McMaster Universities Osteoarthritis Index (WOMAC) Periodically During 12 Months|Change from Baseline Pain measured by Visual Analogue Scale (VAS) Periodically During 12 Months|Change from Baseline Functional Strength Measured by Chair Stand Test Periodically During 12 Months|Change from Baseline Strength and Bala…	All	50 Years to 70 Years	120	Interventional	Randomized	Parallel Assignment	Triple (Participant, Investigator, Outcomes Assessor)	2019, January	https://ClinicalTrials.gov/show/NCT03801564	Turkey
NCT03805698	Use of Platelet Rich Plasma After Arthroscopic Debridement for Triangular Fibrocartilage Complex Tears		Terminated	Has Results	Arthroscopic Surgery|Triangular Fibrocartilage Complex Injury	Device: Platelet-rich Plasma (PRP)|Other: Standard Arthroscopic Debridement	Patient-rated Wrist Evaluation (PRWE) Scores|Modified Mayo Wrist Score - Grip Strength Score|Modified Mayo Wrist Score - Pain Score|Modified Mayo Wrist Score - Range of Motion Score|Modified Mayo Wrist Score - Functional Status Score	All	18 Years and older	10	Interventional	Non-Randomized	Parallel Assignment	None (Open Label)	2019, January	https://ClinicalTrials.gov/show/NCT03805698	United States
NCT03814707	Platelet Rich Fibrin VS Hyaloronic Acid in Management of Pain After Harvesting a Free Gingival Graft		Unknown status	No Results Available	Pain, Postoperative	Drug: Topical application of 0.2% hyaluronic acid gel|Biological: Platelet rich fibrin	post operative pain|wound healing	All	18 Years to 65 Years	26	Interventional	Randomized	Parallel Assignment	Single (Outcomes Assessor)	2019, January	https://ClinicalTrials.gov/show/NCT03814707	Egypt
NCT04320498	Short Term Results of Platelet-rich Plasma in the Treatment of Chronic Anal Fissure		Completed	No Results Available	Anal Fissure Chronic|PRP	Biological: prp injection|Drug: Anrecta|Behavioral: sitz bath|Dietary Supplement: nutrition regulation	effects of PRP treatment on epithelization .|effect of PRP treatment on VAS scores|effect of PRP treatment on symptoms|Comparison of the effect of treatments on pain according to the onset of symptoms of patients	All	18 Years to 65 Years	41	Interventional	Randomized	Parallel Assignment	Single (Participant)	2019, January	https://ClinicalTrials.gov/show/NCT04320498	Turkey
NCT04476121	Use of PRF in Treatment of Dry Socket.		Unknown status	No Results Available	Alveolar Osteitis	Procedure: PRF application|Drug: Nipas application	Intensity of pain vs. PRF and Nipas application|Influence of treatment on bacteria levels in wounds	All	18 Years to 70 Years	30	Interventional	Randomized	Parallel Assignment	None (Open Label)	2019, January	https://ClinicalTrials.gov/show/NCT04476121	Poland
NCT05181748	Autologous Platelet Rich Plasma Intraovarian Infusion for Poor Responders	PRPPOR	Recruiting	No Results Available	Poor Response to Ovulation Induction|Infertility, Female|Ovarian Insufficiency|Ovarian Failure|Reproductive Sterility|Ovary	Biological: Autologous platelet rich plasma	Number of oocytes retrieved Anti-Müllerian Hormone Levels (AMH) Clinical pregnancy rate Antral Follicle Count (AFC)	Female	35 Years to 47 Years	100	Interventional	Non-Randomized			2019, January	https://clinicaltrials.gov/ct2/show/NCT05181748	Greece
NCT05270941	Platelet-Rich Fibrin Prepared With Titanium in the Treatment of Multiple Gingival Recessions		Completed	No Results Available	Gingival Recession	Procedure: COMPARISON OF PLATELET-RICH FIBRIN PREPARED WITH TITANIUM AND SUBEPITHELIAL CONNECTIVE TISSUE GRAFT	Complete root coverage [ Time Frame: 6 months|Gingival recession depth [ Time Frame: 6 months ]|Keratinized tissue width [ Time Frame: 6 months ]|Pain scores [ Time Frame: first week after operations ]	All	18 Years to 65 Years	20	Interventional	Randomized	Crossover Assignment	Double (Participant, Investigator)	2019, January	https://ClinicalTrials.gov/show/NCT05270941	Turkey
NCT03734458	Platelet Rich Fibrin and Autologous Fibrin Glue		Withdrawn	No Results Available	Gingival Recession	Other: Group A - PRF plus AFG with a CAF|Other: Group B - PRF only with a CAF|Other: Group C - CTG with a CAF	Evaluate the level of root coverage using PRF plus AFG with a coronally advanced flap or PRF only with a CAF compared to subepithelial connective tissue graft with a CAF for Class 1 and 2 gingival recession defects.|Evaluate the level of keratinized tissue thickness and width using PRF plus AFG with a CAF, PRF only with a CAF or a SCTG with CAF for Class 1 and 2 gingival recession defects.	All	18 Years and older	0	Interventional	Randomized	Parallel Assignment	Triple (Participant, Care Provider, Investigator)	2019, July	https://ClinicalTrials.gov/show/NCT03734458	United States
NCT03969680	Mesenchymal Stem Cell Transplantation for Osteoarthritis		Recruiting	No Results Available	Knee Osteoarthritis	Biological: Auotologous BMSCs plus autologous PRP|Biological: Auotologous PRP	Physical function change|Change in pain density|Cartilage repair|Change in MOS item short from health survey(SF-36)|Change in Lequesne Index|Change in knee society score (KSS)	All	40 Years to 70 Years	60	Interventional	Randomized	Parallel Assignment	Single (Outcomes Assessor)	2019, July	https://ClinicalTrials.gov/show/NCT03969680	China
NCT04003376	Efficacy of Fractional CO2 Laser as a Mono- or Adjuvant Therapy for Alopecia Areata		Unknown status	No Results Available	Alopecia Areata	Device: fractional carbon dioxide laser alone|Drug: Triamcinolone Acetonide 10mg/mL|Biological: platelet rich plasma|Drug: vitamin D solution	response rate	All	10 Years and older	40	Interventional	Randomized	Parallel Assignment	None (Open Label)	2019, July	https://ClinicalTrials.gov/show/NCT04003376	Egypt
NCT04031456	Autologous PRP Infusion May Restore Ovarian Function and May Promote Folliculogenesis in POI Patients	PRP	Recruiting	No Results Available	Menopause, Premature|Menopause Related Conditions|Menopausal Syndrome|Premature Ovarian Failure|Ovarian Failure, Premature	Biological: Autologous Platelet Rich Plasma|Biological: Placebo-Platelet Free Plasma	Restoration of menstrual cycle|Serum FSH levels|Serum AMH levels|Serum LH levels|Serum Estradiol levels|Serum Progesteron levels|Antral Follicle Count (AFC)	Female	25 Years to 39 Years	100	Interventional	Randomized	Parallel Assignment	Triple (Participant, Investigator, Outcomes Assessor)	2019, July	https://ClinicalTrials.gov/show/NCT04031456	Greece
NCT04389346	A Cone Beam Computed Tomographic Evaluation of Healing of Apicomarginal Defects Using Autologous Platelet Aggregates		Unknown status	No Results Available	Chronic Apical Periodontitis	Procedure: Periapical surgery using autologous platelet aggregate|Procedure: Periapical surgery without autologous platelet aggregate	Change in periapical radiolucency|Clinical success	All	18 Years to 55 Years	32	Interventional	Randomized	Parallel Assignment	Double (Participant, Outcomes Assessor)	2019, July	https://ClinicalTrials.gov/show/NCT04389346	India
NCT04931719	Comparing Efficacy of PRP Combined With Different Hyaluronan for the Treatment of Knee Osteoarthritis		Completed	No Results Available	Knee Osteoarthritis	Combination Product: PRP+Artz group|Combination Product: PRP+ HYAJOINT Plus group	visual analog scale (VAS) pain change|Western Ontario and McMaster Universities Osteoarthritis Index (WOMAC, Likert Scale), t|the Lequesne index|single-leg stance test (SLS)|patient satisfaction.|consumption of analgesics	All	20 Years to 85 Years	95	Interventional	Randomized	Parallel Assignment	Double (Participant, Outcomes Assessor)	2019, July	https://ClinicalTrials.gov/show/NCT04931719	Taiwan
NCT04956367	Efficacy of Fractional Carbon Dioxide Laser Combined With Platelet-rich Plasma		Completed	No Results Available	Striae Gravidarum	Procedure: Ablative fractional carbon dioxide laser combined with autologous platelet-rich plasma|Device: CO2 laser with PRP|Device: CO2 laser with placebo	Clinical improvement|Patient satisfaction rate	Female	18 Years to 45 Years	16	Interventional	Randomized	Parallel Assignment	Double (Participant, Outcomes Assessor)	2019, July	https://ClinicalTrials.gov/show/NCT04956367	Philippines
NCT05105724	Autologous Platelet-rich Plasma to Improve Responsiveness and Embryo Quality in Patients With Poor Ovarian Response		Recruiting	No Results Available	Infertility	Biological: PRP	number of oocytes retrieved	Female	20 Years to 40 Years	50	Interventional	Randomized	Parallel Assignment	Quadruple (Participant, Care Provider, Investigator, Outcomes Assessor)	2019, July	https://ClinicalTrials.gov/show/NCT05105724	China
NCT03048461	The Effect of Platelet-rich Plasma in Subjects With Androgenetic Alopecia		Withdrawn	No Results Available	Androgenetic Alopecia	Device: Platelet Rich Plasma Prep System|Drug: Placebo	Clinical change of androgenetic alopecia, as determined by scoring photographs	All	18 Years to 55 Years	0	Interventional	Randomized	Crossover Assignment	Quadruple (Participant, Care Provider, Investigator, Outcomes Assessor)	2019, June	https://ClinicalTrials.gov/show/NCT03048461	United States
NCT03647917	A Pilot Study on the Use of Platelet Rich Plasma (PRP) for Facial and Hand Skin Rejuvenation	PRP	Completed	No Results Available	Skin Aging of Face and Hands	Biological: Platelet Rich Plasma	Wrinkle Severity Rating Scale (WSRS)|Hand Grading Scale	Female	45 Years and older	12	Interventional	Randomized	Single Group Assignment	Single (Participant)	2019, June	https://ClinicalTrials.gov/show/NCT03647917	United States
NCT03942679	Platelet Rich Plasma and Supraspinatus Tear		Completed	No Results Available	Supraspinatus Tear	Other: PRP|Other: physiotherapy	change of pain from base line|change of range of motion from base line|change of shoulder index score from base line|change of ultrasound pathology from base line	All	20 Years to 60 Years	40	Interventional	Randomized	Sequential Assignment	None (Open Label)	2019, June	https://ClinicalTrials.gov/show/NCT03942679	Egypt
NCT03951194	Autologous Platelet Rich Plasma (PRP) Intra Ovarian Infusion in Perimenopausal Women	PRP	Recruiting	No Results Available	Infertility, Female|Perimenopausal Disorder|Menstrual Cycle Abnormal	Biological: Autologous Platelet Rich Plasma (PRP) intra ovarian infusion|Other: Placebo: Autologous Platelet Free Plasma (PFP) intra ovarian infusion	Restoration of menstrual cycle regularity|Serum FSH levels|Serum AMH levels|Serum LH levels|Serum Estradiol levels|Serum Progesteron levels|Antral Follicle Count	Female	40 Years to 50 Years	100	Interventional	Randomized	Parallel Assignment	Triple (Participant, Investigator, Outcomes Assessor)	2019, June	https://ClinicalTrials.gov/show/NCT03951194	Greece
NCT05072899	Platelet Rich Plasm Versus Hyaluronic Acid Injection in Chronic Painful Shoulder		Completed	No Results Available	Chronic Shoulder Pain	Procedure: platelet rich plasm|Procedure: Hyaluronic acid	Visual Analogue Scale (VAS)|Constant score (CS)|Shoulder Pain and Disability Index (SPADI) questionnaire	All	18 Years to 70 Years	70	Interventional	Randomized	Parallel Assignment	Double (Participant, Outcomes Assessor)	2019, June	https://ClinicalTrials.gov/show/NCT05072899	Egypt
NCT05404295	The Effect of Treatment With Umbilical Cord Blood Platelet Lysate on Diabetic Foot Ulcers		Recruiting	No Results Available	Diabetic Foot	Other: Umbilical cord blood platelel lysate gel	The efficacy of UCB-PL in ulcer healing by assessing the change in ulcer size.	All	18 Years to 95 Years	120	Interventional	Randomized	Sequential Assignment	None (Open Label)	2019, June	https://ClinicalTrials.gov/show/NCT05404295	Greece
NCT03878771	PRF in Management of Chronic Multiple Oral Ulcers		Completed	No Results Available	Oral Ulcer Due to Pemphius Vularis|Oral Ulcer Due to Benign Mucous Membrane Pemphioid|Oral Ulcer Due to Steven Johnson's Syndrome	Biological: Platelet rich fibrin gel in Orabase|Drug: Dermovate cream in Orabase	Pain score|Mucositis|ulcer size|ulcer number	All	Child, Adult, Older Adult	804	Interventional	Non-Randomized	Parallel Assignment	None (Open Label)	2019, March	https://ClinicalTrials.gov/show/NCT03878771	Egypt
NCT03889925	Effect of Different Injection Regimens of Autologous Conditioned Plasma for Knee Osteoarthritis		Active, not recruiting	No Results Available	Knee Osteoarthritis	Drug: Hyaluronan|Biological: Autologous conditioned plasma	Change in Western Ontario and McMaster University's Osteoarthritis Index (WOMAC)|Change in International Knee Documentation Committee Subjective Knee Evaluation Form|Change in Knee Injury and Osteoarthritis Outcome Score	All	30 Years to 80 Years	60	Interventional	Randomized	Parallel Assignment	Single (Participant)	2019, March	https://ClinicalTrials.gov/show/NCT03889925	United States
NCT03898401	Effect of PRP Injection in Releiving of Symptoms of Senile Vaginitis		Unknown status	No Results Available	Senile Vaginitis	Combination Product: Platelet rich plasma	Evaluation of vaginal mucosa using vaginal health index score|Female Sexual Distress (FSD) scale	Female	Child, Adult, Older Adult	30	Interventional	Randomized	Single Group Assignment	Single (Participant)	2019, March	https://ClinicalTrials.gov/show/NCT03898401	Egypt
NCT03943680	Plasma Rich in Growth Factors in Post-extraction Sockets		Recruiting	No Results Available	Tooth Extraction|Dental Implants	Device: PRGF|Device: ABB	Alveolar bone change in Cone Beam Computerized Tomography	All	18 Years to 75 Years	40	Interventional	Randomized	Parallel Assignment	Single (Outcomes Assessor)	2019, March	https://ClinicalTrials.gov/show/NCT03943680	Spain
NCT03949959	Effectiveness of Physiotherapy Following PRP for Chronic Whiplash		Completed	No Results Available	Whiplash Injuries|Neck Injuries|Platelet Rich Plasma	Other: Multimodal physiotherapy	Pain, Enjoyment of Life and General Activity (PEG)|Self-efficacy whilst performing daily activities in chronic WAD.|Neck Disability Index (NDI)|Patient Global Impression of Change (-3 to +3 scale)|Depression & Anxiety Stress Scales (DASS-21)|The Pain Catastrophizing Scale (PCS)|Medical Outcomes Survey Short Form (SF-12)	All	18 Years to 55 Years	6	Interventional	Randomized	Sequential Assignment	Single (Participant)	2019, March	https://ClinicalTrials.gov/show/NCT03949959	Canada
NCT04281901	Efficacy of Platelet- and Extracellular Vesicle-rich Plasma in Chronic Postsurgical Temporal Bone Inflammations	PvRP-ear	Completed	Has Results	Otitis Media Chronic|Temporal Bone	Drug: Platelet- and extracellular vesicle-rich plasma|Drug: Standard conservative treatment	Change in Inflammation Surface Area.|Change in Chronic Otitis Media Questionnaire 12 Score|Bacterial Presence	All	18 Years and older	25	Interventional	Randomized	Parallel Assignment	Single (Outcomes Assessor)	2019, March	https://ClinicalTrials.gov/show/NCT04281901	Slovenia
NCT04317560	Evaluation Of Efficacy Of Liquid Platelet Rich Fibrin In Temporomandibular Joint Disorders		Unknown status	No Results Available	Temporomandibular Joint Disorders	Procedure: Arthrocentesis|Procedure: injectable platelet rich fibrin injection	Helkimo Clinical Dysfunction Score improvement over time|Visual Analog Scale improvement over time|Maximum incisal opening improvement over time	All	18 Years to 64 Years	36	Interventional	Randomized	Parallel Assignment	Triple (Participant, Investigator, Outcomes Assessor)	2019, March	https://ClinicalTrials.gov/show/NCT04317560	Turkey
NCT04808336	Platelet Rich Plasma Injection Versus Surgical Fixation Procedure in Management of Spondylolisthesis grade1.		Completed	No Results Available	Degenerative Spondylolisthesis G1	Other: PRP injection.|Procedure: fixation surgical procedure	1-Visual analogue scale. ,|2-The Persian Functional Rating Index (FRI )|Oswestry Disability Index (ODI) for low back pain|The Roland-Morris questionnaire	All	18 Years to 50 Years	60	Interventional	Randomized	Parallel Assignment	Single (Participant)	2019, March	https://ClinicalTrials.gov/show/NCT04808336	Egypt
NCT03618979	A Trial Comparing Three Orthobiologic Therapies on Atrophied Multifidus Muscles in Patients With Low Back Pain		Terminated	No Results Available	Low Back Pain	Biological: PPP treatment|Biological: PRP treatment|Biological: PRP and PL Combo treatment	Post-treatment MRI|Single Assessment Numeric Evaluation Improvement Rating-modified|Numeric Pain Scale|Functional Rating Index|Oswestry Low Back Disability Index	All	18 Years to 75 Years	8	Interventional	Randomized	Parallel Assignment	None (Open Label)	2019, May	https://ClinicalTrials.gov/show/NCT03618979	United States
NCT03937661	Autologous Platelet-Rich Plasma Intra-ovarian Infusion in Poor Responders	PRP	Recruiting	No Results Available	Ovary	Biological: PRP Biological: Placebo	Number of oocytes retrieved AMH levels Clinical pregnancy rate Antral Follicle Count	Female	35 Years to 47 Years	100	Interventional	Randomized			2019, May	https://clinicaltrials.gov/ct2/show/NCT03937661	Greece
NCT04063293	PRP Injection Into Anal Sphincters for Fecal Incontinence		Unknown status	No Results Available	Fecal Incontinence	Biological: Platelet Rich Plasma	Wexner fecal incontinence score change|St Mark's (Vaizey) score|Pescatori incontinence score|Fecal Incontinence Quality of Life Questionnaires|SF-36 Questionnairy|Anal resting pressure|Maximal squeeze pressure|Isolated squeeze pressure|Initial sensation volume|Volume for defecation need|Maximal tolerable volume|Number of participants with PRP injection-related adverse events as assessed by CTCAE …	All	18 Years to 80 Years	20	Interventional	N/A	Single Group Assignment	None (Open Label)	2019, May	https://ClinicalTrials.gov/show/NCT04063293	Turkey
NCT04158232	Assessment of Regenerative Potential of Mature Permanent Teeth With Necrotic Pulps Using Two Revascularization Protocols. (In Vivo Study)		Unknown status	No Results Available	Apical Periodontitis	Other: Method	clinical success|radiographic success	All	11 Years to 50 Years	20	Interventional	Randomized	Parallel Assignment	Double (Participant, Outcomes Assessor)	2019, November	https://ClinicalTrials.gov/show/NCT04158232	Egypt
NCT02983747	Autologous Platelet Rich Plasma on Low Back Pain		Recruiting	No Results Available	Low Back Pain	Other: PRP Treatment(P)|Drug: Medication Treatment(Loxoprofen Sodium tablets,M)	Visual Analog Scale(VAS)|Oswestry Disability Index (ODI)|Functional Rating Index|Measuring the Quality of life using SF-36 questionnaire|Imaging change|Number of patients with side effect	Male	18 Years to 45 Years	112	Interventional	Randomized	Parallel Assignment	Single (Outcomes Assessor)	2019, November	https://ClinicalTrials.gov/show/NCT02983747	China
NCT03862118	Evaluation of the Therapeutic Effect of Platelet Rich Plasma (PRP) in Periorbital Hyperpigmentation(POH)		Unknown status	No Results Available	Periorbital Hypermelanosis	Other: PRP	cure rate	All	20 Years to 50 Years	30	Interventional	Non-Randomized	Single Group Assignment	None (Open Label)	2019, November	https://ClinicalTrials.gov/show/NCT03862118	Egypt
NCT03937765	The Effect of Platelet Rich Plasma on Pain at Skin Graft Donor Sites		Unknown status	No Results Available	Skin Graft (Allograft) Rejection|Skin Graft Complications|Skin Graft Detachment|PRP	Procedure: PRP harvest and preparation	Patient post-operative donor site pain.|Duration of donor site wound|Opioid consumption	All	18 Years and older	100	Interventional	Randomized	Parallel Assignment	None (Open Label)	2019, November	https://ClinicalTrials.gov/show/NCT03937765	United States
NCT04123860	Effect of Buccal Fat Pad and Platelet Rich Fibrin After Ultrasonic Hydrodynamic Maxillary Sinus Membrane Elevation		Unknown status	No Results Available	Maxillary Sinus	Other: ultrasonic hydrodynamic maxillary sinus lift buccal pad fat|Other: ultrasonic hydrodynamic maxillary sinus lift platelet rich fibrin	bone height gain|bone density	All	18 Years to 55 Years	12	Interventional	Randomized	Parallel Assignment	Single (Participant)	2019, November	https://ClinicalTrials.gov/show/NCT04123860	Egypt
NCT04127942	Platelet-rich Plasma Injection for Temporomandibular Disorders		Withdrawn	No Results Available	Temporomandibular Disorder	Procedure: platelet-rich plasma injection therapy of TMD	Visual Analogue Scale (VAS) of the degree of pain|measure of maximal interincisal opening and painless mouth opening|measure of maximal mandibular excursion and protrusion.|Visual Analogue Scale of masticatory efficiency|Visual Analogue Scale of perceived joint noise	All	20 Years to 80 Years	0	Interventional	Randomized	Parallel Assignment	Double (Participant, Investigator)	2019, November	https://ClinicalTrials.gov/show/NCT04127942	Taiwan
NCT04167098	Effectiveness of Platelet-rich Plasma for Treatment of Trigger Finger		Unknown status	No Results Available	Tendon Entrapment	Other: PRP injection|Other: Corticosteroid injection|Other: Placebo injection	Symptom resolution|Patient-Rated Wrist Evaluation|Quick-Disabilities of the Arm, Shoulder and Hand|Pain (Visual Analogue Scale)|Global improvement|Grip strength|Finger range of motion (ROM)	All	18 Years to 75 Years	117	Interventional	Randomized	Parallel Assignment	Triple (Participant, Investigator, Outcomes Assessor)	2019, November	https://ClinicalTrials.gov/show/NCT04167098	Finland
NCT04187651	PRP Use in Treatment of Fistula Ano		Recruiting	No Results Available	Fistula in Ano	Other: platelet rich plasma	percentage of the cure rate	All	18 Years and older	100	Interventional	N/A	Single Group Assignment	None (Open Label)	2019, November	https://ClinicalTrials.gov/show/NCT04187651	Turkey
NCT04202198	Pinhole Surgical Technique for Root Coverage Using PRF		Unknown status	No Results Available	Recession, Gingival	Biological: A-PRF|Procedure: pinhole surgical technique only	Recession depth reduction|total soft tissue gain|mean root coverage	All	18 Years to 55 Years	20	Interventional	Randomized	Parallel Assignment	None (Open Label)	2019, November	https://ClinicalTrials.gov/show/NCT04202198	India
NCT03774251	A Randomized Controlled Trial of Ultrasound-guided Platelet-Rich-Plasma (PRP) Injection Versus Extracorporeal Shock Wave Therapy (ESWT) for Great Trochanter Pain Syndrome (GTPS) With Gluteus Medius or Minimus Tendinopathy		Withdrawn	No Results Available	Greater Trochanter Pain Syndrome, Gluteus Medius Tendinopathy, Gluteus Minimus Tendinopathy	Biological: Platelet-Rich Plasma Injection|Device: Extracorporeal Shock Wave Therapy	Improvement in Pain: VAS|Improvement in Function as measured by the International Hip Outcome Tool (iHot)|Improvement in Function as measured by the Lower extremity functional scale (LEFS)	All	18 Years to 65 Years	0	Interventional	Randomized	Parallel Assignment	Single (Outcomes Assessor)	2019, October	https://ClinicalTrials.gov/show/NCT03774251	United States
NCT03985033	The Clinical and Biological Effects of Leucocyte and Platelet-rich Fibrin (L-PRF) on Post-extraction Sockets Healing		Completed	No Results Available	Tooth Extraction	Other: leucocyte and platelet-rich fibrin (L-PRF)	Concentrations changes of the molecules and inflammatory mediators|Genes expression profiles|Laser Doppler Flowmetry (LDF) measurement|Radiographic bone changes (Cone-beam computed tomography)|Wound Healing Index (HI)|Visual analog scale (VAS)	All	18 Years to 70 Years	18	Interventional	Randomized	Parallel Assignment	Double (Care Provider, Outcomes Assessor)	2019, October	https://ClinicalTrials.gov/show/NCT03985033	Hong Kong
NCT04111718	The Impact of Procedural Awareness of Knee Injections for Osteoarthritis on Patient Perceptions of Effectiveness		Recruiting	No Results Available	Osteoarthritis, Knee	Biological: Platelet-rich plasma (PRP)|Behavioral: Viewing of preparation	VAS Pain|Western Ontario and McMaster Universities Osteoarthritis Index (WOMAC)|Range of motion|Short Form 12 (SF-12) Functional outcome assessment	All	50 Years to 80 Years	158	Interventional	Randomized	Parallel Assignment	Single (Investigator)	2019, October	https://ClinicalTrials.gov/show/NCT04111718	Canada
NCT04147845	Transepidermal Delivery of Triamcinolone Acetonide or Platelet Rich Plasma Using Either Fractional Carbon Dioxide Laser or Microneedling in Treatment of Alopecia Areata		Completed	No Results Available	Alopecia Areata	Other: Fractional Carbon Dioxide Laser|Other: Microneedling using dermapen|Other: Triamcinolone Acetonide|Other: Platelet-rich plasma	Clinical evaluation of hair regrowth|Dermoscopic evaluation of hair regrowth	All	Child, Adult, Older Adult	60	Interventional	Randomized	Parallel Assignment	None (Open Label)	2019, October	https://ClinicalTrials.gov/show/NCT04147845	Egypt
NCT04178590	Effect of Injectable Platelet-Rich Fibrin (i-PRF) in Initial Treatment of Chronic Periodontitis	EIPRFITCP	Completed	Has Results	Periodontitis	Drug: SRP + Injectable Platelet-Rich Fibrin|Drug: SRP + placebo	Periodontal Pocket Depth-PPD|Periodontal Pocket Depth-PPD - 1m|Periodontal Pocket Depth-PPD - 3m|Periodontal Pocket Depth-PPD - 6|Level of Gingival Margin-LGM|Level of Gingival Margin-LGM - 1m|Level of Gingival Margin-LGM - 3m|Level of Gingival Margin-LGM - 6m|Clinical Attachment Level- CAL|Clinical Attachment Level- CAL - 1m|Clinical Attachment Level- CAL - 3m|Clinical Attachment Level- CAL - 6m…	All	20 Years to 65 Years	32	Interventional	Randomized	Crossover Assignment	Single (Investigator)	2019, October	https://ClinicalTrials.gov/show/NCT04178590	Serbia
NCT04520438	L-PRF Plus Non Surgical Periodontal Treatment		Completed	No Results Available	Periodontitis	Procedure: Leukocyte and platelet rich fibrin|Procedure: Non-Surgical Periodontal treatment	Change from baseline pocket probing depth at 6 weeks|Change from baseline pocket probing depth at 3 months|Change from baseline pocket probing depth at 6 months|Change from baseline clinical attachment level at 6 weeks|Change from baseline clinical attachment level at 3 months|Change from baseline clinical attachment level at 6 months|Change from baseline gingival recession at 6 weeks|Change from…	All	Child, Adult, Older Adult	13	Interventional	Randomized	Parallel Assignment	Double (Investigator, Outcomes Assessor)	2019, October	https://ClinicalTrials.gov/show/NCT04520438	Chile
NCT04765930	Combined Q-switched Nd:YAG Laser and Platelet Rich Plasma Versus Q- Switched Nd:YAG Laser Alone in Melasma		Recruiting	No Results Available	Hyperpigmentation|Melasma|PRP|Lasers	Other: Q-switched nd:YAG laser toning	Hemi-Melasma Area and Severity Index (MASI) score|Melanin Index|Erythema Index	All	18 Years to 70 Years	30	Interventional	Randomized	Parallel Assignment	Double (Participant, Outcomes Assessor)	2019, October	https://ClinicalTrials.gov/show/NCT04765930	Egypt
NCT04828720	Assessment of Platelet-Rich Fibrin and Topical Ozonated Oil in the Management of Palatal Wound Healing After Free Gingival Graft Harvest		Completed	No Results Available	Inadequately Attached Gingiva (Disorder)	Drug: ozonated oil	the Healing|The Pain|cytological analysis	All	18 Years to 60 Years	39	Interventional	Randomized	Parallel Assignment	Single (Outcomes Assessor)	2019, October	https://ClinicalTrials.gov/show/NCT04828720	Egypt
NCT04851002	Effects of Different Centrifuged Platelet Concentrates on Bone Remodelling Around Dental Implants		Completed	No Results Available	Edentulous Jaw|Bone Loss, Alveolar|Resorption, Bone	Procedure: Application of concentrated growth factor with dental implants|Procedure: Application of advanced platelet rich fibrin with dental implants|Procedure: Control side of concentrated growth factor study group|Procedure: Control side of advanced platelet rich fibrin study group	Marginal Bone Loss|Resonance Frequency Analysis-I|Resonance Frequency Analysis-II|Resonance Frequency Analysis-III|TNF-alpha-I|TNF-alpha-II|TNF-alpha-III|RANKL-I|RANKL-II|RANKL-III|OPG-I|OPG-II|OPG-III|RANKL/OPG ratio-I|RANKL/OPG ratio-II|RANKL/OPG ratio-III|Plaque Index-I|Plaque Index-II|Plaque Index-III|Gingival Index-I|Gingival Index-II|Gingival Index-IIII|Probing Depth-I|Probing Depth-II|Prob…	All	21 Years to 79 Years	40	Interventional	Randomized	Parallel Assignment	Quadruple (Participant, Care Provider, Investigator, Outcomes Assessor)	2019, October	https://ClinicalTrials.gov/show/NCT04851002	Turkey
NCT05336578	Anti-inflammatory Effect of Platelet-Rich-Fibrin		Completed	No Results Available	Surgical Complication|Pain, Postoperative|Edema Face	Other: Platelet rich fibrin application	Edema measurement|Trismus measurement|Pain assesment|Erythrocyte sedimentation rate (ESR)|C-reactive protein (CRP)|interleukin 6 (IL-6)|tumor necrosis factor-alpha (TNF-Î± )	All	18 Years to 50 Years	48	Interventional	Randomized	Parallel Assignment	Single (Participant)	2019, October	https://ClinicalTrials.gov/show/NCT05336578	Turkey
NCT05640206	Effect of Injectable Platelet-rich Fibrin on Disc Displacement Without Reduction		Completed	No Results Available	Disc Disorder	Procedure: i-PRF|Procedure: Arthrocentesis	Change of pain|Change of maximum mouth opening|Change of lateral movements|Change of protrusive movements	All	18 Years and older	80	Interventional	Randomized	Parallel Assignment	Single (Investigator)	2019, October	https://ClinicalTrials.gov/show/NCT05640206	Turkey
NCT03271229	Conventional Platelet-Rich Plasma Versus Concentrated Bone Marrow Stem Cell Injections for Osteoarthritis of the Knee		Withdrawn	No Results Available	Osteo Arthritis Knee	Biological: Concentrated Bone Marrow Aspirate (BMAC)|Biological: Platelet-Rich Plasma (PRP)	Occurrence of Adverse Events|Morbidity	All	18 Years and older	0	Interventional	Randomized	Parallel Assignment	Single (Participant)	2019, September	https://ClinicalTrials.gov/show/NCT03271229	United States
NCT03861182	Contribution of PRF in CDH in Children With Prothetic Patch Closure	HECODIAP	Terminated	No Results Available	Congenital Diaphragmatic Hernias	Biological: Biological functionalization of the prosthetic materials by PRF	Comparison of cell colonization between neonate biomaterials and the same biomaterials functionalized by Platelet Rich Fibrin of healthy adult volunteers.	All	1 Day and older	30	Interventional	Non-Randomized	Parallel Assignment	None (Open Label)	2019, September	https://ClinicalTrials.gov/show/NCT03861182	France
NCT03900013	Injectable Platelet Rich Fibrin With Demineralized Freeze-dried Bone Allograft in Treatment of Intraosseous Defects		Active, not recruiting	No Results Available	Intrabony Periodontal Defect	Procedure: Injectable platelet rich fibrin combined with DFDBA|Procedure: Demineralized Freeze Dried Bone Allograft	Clinical attachment level gain (CAL)|Probing Depth (PD)|Radiographic defect fill (IBD)|Gingival Recession Depth (RD)|Post-surgical patient satisfaction	All	25 Years to 50 Years	20	Interventional	Randomized	Parallel Assignment	Single (Outcomes Assessor)	2019, September	https://ClinicalTrials.gov/show/NCT03900013	Egypt
NCT03922503	Clinical Effect of APRF With DFDBA Compare to Collagen Membrane With DFDBA in Intraosseous Defect		Active, not recruiting	No Results Available	Intrabony Periodontal Defect	Procedure: Advanced- platelets rich fibrin (A-PRF) with Demineralized freeze-dried bone allograft (DFDBA)|Procedure: Collagen membrane with Demineralized freeze-dried bone allograft (DFDBA)	Change in clinical attachment level (CAL)|Pobing Depth (PD)|Gingival Recession Depth (RD)|Radiographic defect fill (IBD)|Post-surgical patient satisfaction	All	25 Years to 50 Years	22	Interventional	Randomized	Parallel Assignment	Single (Outcomes Assessor)	2019, September	https://ClinicalTrials.gov/show/NCT03922503	Egypt
NCT03924336	The Effect of A-PRF+ Versus Open Flap Debridement in the Treatment of Patients With Stage III Periodontitis		Completed	No Results Available	Intrabony Periodontal Defect	Procedure: Advanced- platelets rich fibrin (A-PRF+) + Open flap debridement (OFD)|Procedure: Open flap debridement (OFD) alone	Clinical Attachment Level (CAL) gain|Probing Depth (PD)|Radiographic defect fill|Gingival Recession Depth (RD)	All	18 Years to 60 Years	22	Interventional	Randomized	Parallel Assignment	Single (Outcomes Assessor)	2019, September	https://ClinicalTrials.gov/show/NCT03924336	Egypt
NCT03992638	Mechanisms of LPRF Action in the Promotion of Wound Healing and Tissue Regeneration		Active, not recruiting	No Results Available	Gingival Recession	Procedure: leucocyte and platelet-rich fibrin (L-PRF) in combination with CAF|Procedure: CAF	Change of gingival recession depth (GR) from baseline to 6 months|Change of probing pocket depth (PPD) from baseline to 6 months|Change of clinical attachment level (CAL) from baseline to 6 months|Change of keratinized mucosa width (KMW) from baseline to 6 months|Change of thickness of keratinised gingiva (GT) from baseline to 6 months|Concentration of gingival wound fluid molecules	All	18 Years to 70 Years	16	Interventional	Randomized	Parallel Assignment	Double (Care Provider, Outcomes Assessor)	2019, September	https://ClinicalTrials.gov/show/NCT03992638	Hong Kong
NCT04018859	Platelet-rich Plasma for Eyebrows		Recruiting	No Results Available	Eyebrow Hypotrichosis	Device: Platelet Rich Plasma Prep System|Drug: Saline	Clinical change of eyebrow hypotrichosis, as determined by scoring photographs	All	18 Years to 85 Years	30	Interventional	Randomized	Parallel Assignment	Triple (Participant, Investigator, Outcomes Assessor)	2019, September	https://ClinicalTrials.gov/show/NCT04018859	United States
NCT04022720	Platelet-Rich Fibrin in Intraoral Soft Tissue Regeneration		Withdrawn	No Results Available	Mucosal Ulceration	Procedure: Platelet Rich Fibrin Application	Change in rate of healing in intraoral mucosa and epithelium soft tissues	All	18 Years to 100 Years	0	Interventional	Randomized	Parallel Assignment	None (Open Label)	2019, September	https://ClinicalTrials.gov/show/NCT04022720	United States
NCT04043039	Platelet Rich Fibrin in the Treatment of Full Thickness Palatal Wounds		Completed	No Results Available	Gingival Recession	Procedure: Palatal wound bandage with PRF|Procedure: Palatal wound bandage with Gelatine Sponge	Time needed to obtain a complete re epithelialization of the palatal wound		Child, Adult, Older Adult	80	Interventional	Randomized	Parallel Assignment	Single (Participant)	2019, September	https://ClinicalTrials.gov/show/NCT04043039	Italy
NCT04050020	Platelet-rich Plasma (PRP) Injection for Treatment of Erectile Function		Completed	No Results Available	Erectile Dysfunction Due to Arterial Insufficiency	Biological: Platelet-Rich Plasma (PRP)|Biological: Normal saline injection	The % of patients in each group who attain Minimal Clinically Important Difference (MCID) in International Index of Erectile Function -Erectile Function (IIEF-EF) domain from baseline to 24 weeks after final treatment.|The % of patients in each group who attain MCID in IIEF-EF domain from baseline to 12 weeks after final treatment.|The % of patients in each group who attain MCID in IIEF-EF domain…	Male	40 Years to 70 Years	60	Interventional	Randomized	Parallel Assignment	Double (Participant, Care Provider)	2019, September	https://ClinicalTrials.gov/show/NCT04050020	Greece
NCT04088227	Effects of Platelet Rich Plasma Injections on Biomarkers After Anterior Cruciate Ligament Tears		Recruiting	No Results Available	Anterior Cruciate Ligament Tear|Anterior Cruciate Ligament Rupture	Drug: Experimental Group|Other: Control Group	Change in Synovial Interleukin-1 Receptor Antagonist Concentration|Change in International Knee Documentation Committee Score|Change in Knee Injury and Osteoarthritis Outcome Score	All	14 Years to 40 Years	40	Interventional	Randomized	Parallel Assignment	None (Open Label)	2019, September	https://ClinicalTrials.gov/show/NCT04088227	United States
NCT04763187	Post-extractive Alveolus Regeneration		Completed	No Results Available	Chronic Periodontitis Apical|Embedded Tooth	Procedure: Tooth extraction	Post operative pain|Bone regeneration	All	18 Years to 50 Years	43	Interventional	Randomized	Parallel Assignment	None (Open Label)	2019, September	https://ClinicalTrials.gov/show/NCT04763187	Lithuania
NCT04860531	The Role of Intra-articular Injection of PRP Versus Corticosteriods in Treatment of Lumbar Facet Disease	PRP	Completed	No Results Available	Lumbar Facet Joint Syndrome	Drug: Lumbar Facet Joints intra-articular injection with Platelet Rich Plasma|Drug: Lumbar Facet Joints intra-articular injection with a mixture of 0.5% lidocaine and 5mg/ml of betamethasone	The Efficacy of lumbar facet joints intra-articular injection of PRP versus conventional Corticosteroids in changing total number of lumbar facet joints showing tenderness on palpation on clinical examination|The Efficacy of lumbar facet joints intra-articular injection of PRP versus conventional Corticosteroids in changing maximum active lumber extension angle measured by goniometer|The Efficacy…	All	20 Years to 40 Years	30	Interventional	Randomized	Parallel Assignment	None (Open Label)	2019, September	https://ClinicalTrials.gov/show/NCT04860531	Egypt
NCT04885842	Efficacy of Injection Platelet-rich Fibrin(I-PRF) in Accelerate Alignment and Leveling		Completed	No Results Available	Orthodontic Pathological Resorption of External Root	Other: injection I-PRF	alignment and leveling Improvement Percentage(ALIP):|Overall Alignment and Leveling Time	All	16 Years to 24 Years	18	Interventional	Randomized	Parallel Assignment	None (Open Label)	2019, September	https://ClinicalTrials.gov/show/NCT04885842	Syria
NCT04366635	Evaluation of Two Different Grafting Techniques After Mandibular Impacted Third Molar Surgery		Unknown status	No Results Available	Periodontal Pocket|Impacted Third Molar Tooth|Impacted Teeth With Abnormal Position	Procedure: Impacted third molar surgery|Procedure: Application of mineralised plasmatic matrix|Procedure: Application of Î²-tricalcium phosphate	Periodontal pocket depth|Alveolar bone level	All	18 Years to 40 Years	36	Interventional	Randomized	Parallel Assignment	Single (Outcomes Assessor)	2020, April	https://ClinicalTrials.gov/show/NCT04366635	Turkey
NCT04354363	PRP in Intracytoplasmic Sperm Injection		Unknown status	No Results Available	Infertility	Other: Platelet rich plasma	The number of women wo will have chemical pregnancy	Female	18 Years to 40 Years	60	Interventional	Randomized	Parallel Assignment	Double (Investigator, Outcomes Assessor)	2020, April	https://ClinicalTrials.gov/show/NCT04354363	Egypt
NCT04879446	The Effect of Growth Factor on Implant Osseointegration		Completed	No Results Available	Bone Loss, Alveolar|Resorption, Bone|Osseointegration Failure of Dental Implant	Procedure: Concentrated growth factor(CGF)|Procedure: Advanced platelet rich fibrin (A-PRF)|Procedure: Control side of concentrated growth factor study group|Procedure: Control side of advanced platelet rich fibrin study group	Torque values|Resonance Frequency Analysis-I|Resonance Frequency Analysis-II|Resonance Frequency Analysis-III|Resonance Frequency Analysis-IV|Resonance Frequency Analysis-V	All	38 Years to 58 Years	32	Interventional	Randomized	Parallel Assignment	Quadruple (Participant, Care Provider, Investigator, Outcomes Assessor)	2020, April	https://ClinicalTrials.gov/show/NCT04879446	Turkey
NCT04264000	Platelet-rich Plasma Injection for Ulnar Neuropathy at Elbow		Recruiting	No Results Available	Ulnar Neuropathy at Elbow	Drug: platelet-rich plasma|Drug: 5% dextrose	Visual analog scale (VAS)|Disabilities of the Arm, Shoulder and Hand (DASH)|Electrophysiological study|Cross-sectional area of ulnar nerve	All	20 Years to 80 Years	40	Interventional	Randomized	Parallel Assignment	Double (Participant, Outcomes Assessor)	2020, August	https://ClinicalTrials.gov/show/NCT04264000	Taiwan
NCT04320160	Evaluation of Human Melanocytes After the Use of PRP Versus Fractional CO2 Laser in Vitiligo	PRP	Unknown status	No Results Available	Vitiligo	Procedure: Platelet rich plasma|Procedure: Fractional CO2 laser	melanocyte cell quantification by light microscope|Mean improvement score by physician (MISP)	All	20 Years to 60 Years	30	Interventional	Randomized	Parallel Assignment	Single (Investigator)	2020, August	https://ClinicalTrials.gov/show/NCT04320160	Egypt
NCT04519047	IA Injection of Rejoint Gel and PRP in Patients With Unilateral Knee OA		Unknown status	No Results Available	PRP|Knee Osteoarthritis	Biological: PRP	Number of Participants with Adverse events (AEs) and serious AEs|Western Ontario and McMaster Universities Index for osteoarthritis|Kellgren-Lawrence grading scale	All	45 Years to 80 Years	30	Interventional	Randomized	Parallel Assignment	Triple (Participant, Care Provider, Outcomes Assessor)	2020, August	https://ClinicalTrials.gov/show/NCT04519047	Taiwan
NCT04537091	Radial Extracorporeal Shock Wave Therapy Versus Platelet-rich Plasma Injection for Greater Trochanteric Pain Syndrome		Completed	No Results Available	Gluteal Tendinopathy|Greater Trochanteric Pain Syndrome	Procedure: rESWT|Procedure: PRP injection	Harris Hip Score (HHS)|Visual Analog Scale (VAS)|The Roles and maudsley (RM)|EuroQol five-dimensional questionnaire (EQ-5D-3L)	All	18 Years and older	30	Interventional	Randomized	Parallel Assignment	Double (Investigator, Outcomes Assessor)	2020, August	https://ClinicalTrials.gov/show/NCT04537091	Turkey
NCT04639089	The Effect of Platelet Rich Pasma on Strenal Healing Post Median Strenotomy in Patients Undergoing Open Heart Surgery		Recruiting	No Results Available	Cardiac Surgical Procedures	Drug: platlet rich plasma on sternal healing post median sternotomy	sternal stability and absence of dehiscence	All	70 Years to 90 Years	50	Interventional	Randomized	Parallel Assignment	Triple (Participant, Care Provider, Investigator)	2020, August	https://ClinicalTrials.gov/show/NCT04639089	Egypt
NCT04953260	Comparative Study of APRF/CGF Technology in GTR		Recruiting	No Results Available	Chronic Periodontitis|Intrabony Periodontal Defect	Other: APRF|Other: CGF	CAL (clinical attachment level)|PDï¼ˆprobe depthï¼‰|mobility|BOP(bleeding of probe)|RBLï¼ˆadiographic bone levelï¼‰|IC|regenerated bone volume parameters|Defect fill (%)|Defect resolution (%)	All	18 Years to 80 Years	78	Interventional	Randomized	Parallel Assignment	Double (Investigator, Outcomes Assessor)	2020, August	https://ClinicalTrials.gov/show/NCT04953260	China
NCT05379010	Endodontic Microsurgery With the Use of L-PRF Block		Recruiting	No Results Available	Apical Periodontitis|Apical Periodontal Cyst	Procedure: Endodontic Microsurgery	Amount of peri-apical bone healing|Patient related outcomes|Bone or scar tissue healing|Success & survival rate|Dentinal defects	All	18 Years and older	20	Interventional	Randomized	Parallel Assignment	Single (Outcomes Assessor)	2020, August	https://ClinicalTrials.gov/show/NCT05379010	Belgium
NCT04543630	Maxillary Sinus Floor Augmentation in Diabetic Patients		Not yet recruiting	No Results Available	Jaw, Edentulous, Partially|Diabetes	Procedure: Sinus floor augmentation	Implant survival|Volumetrical stability of the graft material|Peri-implant marginal bone level|Effect of implant placement and graft material on hematological and inflammatory parameters	All	20 Years and older	40	Interventional	Randomized	Parallel Assignment	Single (Outcomes Assessor)	2020, December	https://ClinicalTrials.gov/show/NCT04543630	Denmark
NCT04416802	Combined Treatment of Platelet-rich Plasma (PRP) and Low-intensity Extracorporeal Shockwave Therapy (Li-ESWT) on Erectile Dysfunction (ED)		Recruiting	No Results Available	Erectile Dysfunction	Combination Product: autologous platelet-rich plasma and low-intensity extracorporeal shockwave therapy	The Change in Erectile Function|Incidents of Side Effects	Male	30 Years to 80 Years	20	Interventional	N/A	Single Group Assignment	None (Open Label)	2020, December	https://ClinicalTrials.gov/show/NCT04416802	Taiwan
NCT04487691	Nebulized PL for Post-COVID-19 Syndrome		Terminated	No Results Available	Covid19	Biological: Nebulized Platelet Lysate|Other: Nebulized Sterile Saline	Spirometry-FVC and FEV1/FVC tests|6 Minute Walk Distance test (6MWD)|Distance-desaturation product from 6MWD|San Diego Shortness of Breath Questionnaire (SOBQ)|Short Form-36 (SF-36)|Modified Single Assessment Numeric Evaluation (SANE)|Medications|Incidence of adverse events|Incidence of surgical/other treatment interventions	All	18 Years to 85 Years	1	Interventional	Randomized	Parallel Assignment	Double (Participant, Care Provider)	2020, December	https://ClinicalTrials.gov/show/NCT04487691	United States
NCT04636853	CB-PRP in Retinitis Pigmentosa	SiCord	Completed	No Results Available	Retinitis Pigmentosa	Biological: Subretinal injection of umbilical cord blood platelet-rich plasma (CB-PRP)	Optical coherence tomography (OCT) and optical coherence tomography angiography (OCTA) morphological changes	All	18 Years to 70 Years	20	Interventional	N/A	Sequential Assignment	None (Open Label)	2020, December	https://ClinicalTrials.gov/show/NCT04636853	Italy
NCT04715360	Management of Cytokine Storms in Severe COVID-19 Patients With Autologous Activated Platelet-rich Plasma Therapy		Recruiting	No Results Available	Covid19|Sars-CoV-2 Infection|ARDS, Human|Severe covid19	Combination Product: autologous activated platelet-rich plasma|Drug: Avigan	Effect of aaPRP on pro-inflammatory cytokines plasma level (IL-6, IL-1B, TNFa, IFN gamma, MCP-1) before and after intervention compared to control.|to evaluate the change of Effect of aaPRP on anti-inflammatory cytokines plasma level (IL-1RA, IL-4, IL-10) before and after intervention compared to control.|Effect of aaPRP on overall adverse event related to the treatment.|Effect of aaPRP on CRP le…	All	18 Years to 65 Years	30	Interventional	Randomized	Parallel Assignment	Single (Outcomes Assessor)	2020, December	https://ClinicalTrials.gov/show/NCT04715360	Indonesia
NCT04767243	Regenerative Potential of Advanced Platelet Rich Fibrin and Bioactive Glass (PerioglasÂ®).		Completed	No Results Available	Chronic Periodontitis|Bone Loss|Intrabony Periodontal Defect	Procedure: open flap debridement and filled with A-PRF ( Advanced platelet rich fibrin)|Procedure: open flap debridement and filled with Bioactive glass (PerioglasÂ®)|Drug: open flap debridement and filled Bioactive glass (PerioglasÂ®) and A-PRF	probing depth|relative attachment level|radiographic linear bone change|Plaque index site specific|Gingival index site specific	All	25 Years to 55 Years	48	Interventional	Randomized	Parallel Assignment	Double (Participant, Outcomes Assessor)	2020, December	https://ClinicalTrials.gov/show/NCT04767243	Haryana
NCT03497325	Effect of Autologous Platelet-rich Plasma in Uterine Wound Healing		Completed	No Results Available	Cesarean Section Complications	Drug: autologus platelet rich plasma|Drug: placebo	Presence of cesarean scar defect(niche)	Female	18 Years to 35 Years	134	Interventional	Randomized	Parallel Assignment	Double (Participant, Outcomes Assessor)	2020, February	https://ClinicalTrials.gov/show/NCT03497325	Egypt
NCT03749863	Serial Platelet-Rich Plasma Injections for Vocal Fold Atrophy, Scar, and/or Sulcus Vocalis		Enrolling by invitation	No Results Available	Presbylarynx|Atrophy	Procedure: Serial PRP injections	Incidence of Treatment-Emergent Adverse Events as assessed by FDA/CBER Adverse Event Severity Grading Scale Voice-Related Quality of Life as assessed by Voice Handicap Index-10 (VHI-10) and Vocal Fatigue Index (VFI) Objective Vocal Quality as assessed by experts using the Consensus Auditory-Perceptual Evaluation of Voice (CAPE-V) instrument Vocal Fold Appearance as assessed by experts using a mod…	All	18 Years and older	20	Interventional	N/A			2020, February	https://clinicaltrials.gov/ct2/show/NCT03749863	United States
NCT04163640	Ovarian Rejuvenation for Premature Ovarian Insufficiency and Poor Ovarian Response		Active, not recruiting	No Results Available	Ovarian Failure|Infertility, Female	Other: intra-ovarian platelet rich plasma injection	number of participants with a mature oocyte retrieved- POI group|number of mature oocytes retrieved- POR group	Female	18 Years to 38 Years	150	Interventional	Randomized	Parallel Assignment	None (Open Label)	2020, February	https://ClinicalTrials.gov/show/NCT04163640	United States
NCT04218591	A Study on the Effect of Platelet Rich Plasma (PRP) on Osteoarthritis in the Thumb Base		Recruiting	No Results Available	Thumb Osteoarthritis	Other: PRP|Other: Placebo	Change in patient-rated pain on load|Change in Nelson Thumb score|Change in EQ-5D|Change in Patient-rated Wrist and Hand Evaluation (PRWHE)|Change in Disability of the Hand, Arm and Shoulder (DASH) score|Change in Hospital Anxiety and Depression Score (HADS),|Change in Pain Catastrophizing Score (PCS).|Change in thumb range of motion|Change in thumb strength	All	Child, Adult, Older Adult	90	Interventional	Randomized	Parallel Assignment	Double (Participant, Outcomes Assessor)	2020, February	https://ClinicalTrials.gov/show/NCT04218591	Sweden
NCT04247204	Assessment of Endometrial and Sub-endometrial Vascularity Before and After PRP Infusion in Frozen Embryo Transfer Cycles		Unknown status	No Results Available	Frozen Embryo Transfer	Biological: Platelet-rich plasma intrauterine infusion	Vascularization index of the endometrial region|Flow index of the endometrial region|Vascularization flow index of the endometrial region|Vascularization index of the sub-endometrial region|Flow index of the sub-endometrial region|Vascularization flow index of the sub-endometrial region	Female	20 Years to 35 Years	30	Interventional	N/A	Single Group Assignment	None (Open Label)	2020, February	https://ClinicalTrials.gov/show/NCT04247204	Egypt
NCT04278313	Ovarian Function Following Intraovarian Injection of PRP	PRP4POA	Recruiting	No Results Available	Diminished Ovarian Reserve|Diminished Ovarian Reserve Due to Advanced Maternal Age	Procedure: PRP - Platelet Rich Plasma|Procedure: PPP - Platelet Poor Plasma	Embryo Transfer|Embryos Produced|AMH|Antral Follicle Count	Female	21 Years to 44 Years	90	Interventional	Randomized	Factorial Assignment	Quadruple (Participant, Care Provider, Investigator, Outcomes Assessor)	2020, February	https://ClinicalTrials.gov/show/NCT04278313	United States
NCT04286880	Comparative Efficacy of PRP and Dry Needling in Management of Trigger Points in Masseter Muscle in MPS Patients		Unknown status	No Results Available	Myofascial Pain Syndrome	Procedure: PRP injection|Procedure: Dry needling	assessment of pain improvement upto 3 months|Maximal Mouth Opening change from baseline to 3 months|Range of Right and left Lateral excursion movements|Range of Protrusive movement|Need for pain medicine utilization|assessment of Patient satisfaction|assessment of Sleep pattern	All	Child, Adult, Older Adult	30	Interventional	Randomized	Parallel Assignment	None (Open Label)	2020, February	https://ClinicalTrials.gov/show/NCT04286880	India
NCT04299802	Percutaneous Ultrasonic Tenotomy Versus Platelet Rich Plasma for Gluteal Tendinopathy		Withdrawn	No Results Available	Gluteal Tendinitis|Trochanteric Bursitis|Tendinopathy	Drug: Leukocyte-Rich Platelet-Rich Plasma|Procedure: Percutaneous Ultrasonic Tenotomy	Change in Numeric Pain Rating Scale|Change in Victorian Institute for Sport Assessment for Gluteal Tendinopathy Score|Change in Hip Disability and Osteoarthritis Outcome Score|Change in Gluteal Muscle Strength	All	18 Years to 70 Years	0	Interventional	Randomized	Parallel Assignment	None (Open Label)	2020, February	https://ClinicalTrials.gov/show/NCT04299802	United States
NCT04350827	PRP vs PRP Plus IGF for Patellar Tendinosis		Completed	No Results Available	Tendinopathy|Patellar Ligament|Platelet-Rich Plasma	Device: Platelet Rich Plasma|Device: Platelet Rich Plasma plus IGF	Victorian Institute of Sport Assessment-patellar tendon (VISA-P)|Visual analog scale-Pain with ADL and Sport|Tegner Activity Scale|Blazina Classification	All	18 Years and older	38	Interventional	Randomized	Parallel Assignment	Double (Participant, Outcomes Assessor)	2020, February	https://ClinicalTrials.gov/show/NCT04350827	United States
NCT04434105	Ultrasound-guided PRP Versus Steroid Injections in Management of Carpal Tunnel Syndrome		Unknown status	No Results Available	Carpal Tunnel Syndrome	Drug: platlet rich plasma (PRP)|Drug: Triamcinolone Acetonide|Drug: Saline	visual analogue scale|measuring motor and sensory nerve conduction studies of median nerve using a standardized technique|cross-sectional area (CSA) of the median nerve at the level of the pisiform.	All	20 Years to 60 Years	90	Interventional	Randomized	Parallel Assignment	Triple (Participant, Investigator, Outcomes Assessor)	2020, February	https://ClinicalTrials.gov/show/NCT04434105	Egypt
NCT04502875	Clinical Trial to Evaluate the Efficacy of Intracavernosal Infusion of PRP vs PPP for the Erectile Dysfunction.	PRePED	Unknown status	No Results Available	Erectile Dysfunction	Drug: PRP|Drug: PPP	Difference of increments between PRP and PPP treatment assessed by IIEF scale|Incidence of adverse events related with the use of PRP/PPP|Synergic efficcacy of PRP and PDE5 inhibitors|Concentration of cytokines and growth factors in the PRP and PPP	Male	40 Years to 75 Years	52	Interventional	Randomized	Parallel Assignment	Triple (Participant, Investigator, Outcomes Assessor)	2020, February	https://ClinicalTrials.gov/show/NCT04502875	Spain
NCT04580758	Fractional CO2 Laser Combined With PRP Fluid Versus Gel in Treatment of Acne Scars	PRP	Unknown status	No Results Available	Atrophic Acne Scar	Combination Product: Fractional laser with PRP fluid or PRP gel	Test which combination is more effective, fractional laser with PRP fluid or fractional laser with PRP gel	All	18 Years and older	20	Interventional	Randomized	Parallel Assignment	Single (Participant)	2020, February	https://ClinicalTrials.gov/show/NCT04580758	Egypt
NCT04640662	The Effects of Platelet-Rich Plasma Versus Prolotherapy On Rotator Cuff Tendinopathy: A Randomized Controlled Trial.		Completed	No Results Available	Rotator Cuff Tendinosis|Supraspinatus Strain|PRP	Biological: Platelet-Rich Plasma|Biological: Prolotherapy	Pain Reduction change from baseline|Functional score change from baseline|Strength in kg|Range of Movement|Peri-scapular Muscle activity|Ultrasound findings The parameters will be on tendon thickness, neo-vascularaization and tear size	All	18 Years and older	60	Interventional	Randomized	Parallel Assignment	Quadruple (Participant, Care Provider, Investigator, Outcomes Assessor)	2020, February	https://ClinicalTrials.gov/show/NCT04640662	Malaysia
NCT04773886	Effectiveness of Mineral Trioxide Aggregate and Platelet Rich Fibrin Along With Biodentine. .		Completed	No Results Available	Pulpitis - Irreversible	Drug: Mineral trioxide aggregate|Drug: Biodentine|Biological: Platelet rich fibrin	EPT|cold test|Tender on percussion|swelling	All	20 Years to 55 Years	60	Interventional	Randomized	Parallel Assignment	Double (Participant, Outcomes Assessor)	2020, February	https://ClinicalTrials.gov/show/NCT04773886	India
NCT04823572	Treatment of Periodontal Intrabony Defects With A-PRF or OFD		Recruiting	No Results Available	Periodontal Diseases	Procedure: A-PRF/OFD	Periodontal clinical parameters	All	35 Years to 65 Years	30	Interventional	Randomized	Parallel Assignment	Double (Participant, Investigator)	2020, February	https://ClinicalTrials.gov/show/NCT04823572	Hungary
NCT05121961	Treatment for Sacroiliac Joint Pain Using Platelet-rich Plasma (PRP) Versus Steroid/Anesthetic		Recruiting	No Results Available	Low Back Pain|Sacroiliac Joint Synovitis	Procedure: Sacroiliac intra-articular injection	Numeric Rating Scale|Modified Oswestry Disability Questionnaire|Short-Form 12 Survey|Functional testing|Opiate/pain medication usage questionnaire	All	18 Years and older	50	Interventional	Randomized	Parallel Assignment	Single (Participant)	2020, February	https://ClinicalTrials.gov/show/NCT05121961	United States
NCT05251831	Comparative Study Efficacy and Safety of of Activated Versus Non-Activated PRP		Completed	No Results Available	Alopecia Areata	Drug: Intradermal injection	Hair length in group A|Hair length in Group B	All	19 Years to 50 Years	40	Interventional	Randomized	Parallel Assignment	Triple (Participant, Care Provider, Outcomes Assessor)	2020, February	https://ClinicalTrials.gov/show/NCT05251831	Egypt
NCT05283668	Effect of Injectable Platelet Rich Fibrin on Healing and Patient Satisfaction Following Laser Gingival Depigmentation		Completed	No Results Available	Gingival Pigmentation	Biological: i-PRF|Procedure: Diode Laser	Dummet oral pigmentation index|Clinical wound healing|Satisfaction questionnaire|Visual analogue scale (VAS) score for pain assessment|Histological assessment	All	16 Years to 45 Years	8	Interventional	Randomized	Parallel Assignment	Single (Outcomes Assessor)	2020, February	https://ClinicalTrials.gov/show/NCT05283668	Egypt
NCT03859843	Efficacy and Antimicrobial Activity of Platelet Rich Plasma (PRP) in Acne Vulgaris		Unknown status	No Results Available	Platelet-Rich Plasma|Acne Vulgaris	Combination Product: PRP|Other: Chemical peeling (Salycilic acid)|Other: Chemical peeling (Jessener's solution)	Cure rate	All	14 Years to 40 Years	50	Interventional	Randomized	Parallel Assignment	None (Open Label)	2020, January	https://ClinicalTrials.gov/show/NCT03859843	Egypt
NCT03987256	ECRB Tendinopathy: Needling ± PRP After Failure of Rehabilitation		Recruiting	No Results Available	Tennis Elbow|PRP|Tendinopathy|Tendinosis|Extracorporal Shockwave Therapy (ESWT)|Tendon Needling (Peppering)|Extensor Carpi Radialis Brevis (ECRB)	Other: Initial rehabilitation protocol|Procedure: Needling with PRP|Procedure: Needling with saline solution	Pain during isometric contraction of the ECRB|Overall pain evaluation (mean of the 3 last days)|SANE score (Single Assessment Numeric Evaluation)|PRTEE score (Patient-Rated Tennis Elbow Evaluation)|Strength on Jamar test (hand grip strength)|Proportion of patient cured with reeducation protocol|Volume of PRP prepared|Volume of PRP (or saline solution) injected|Ultrasonographic aspect of the epico…	All	18 Years to 65 Years	58	Interventional	Randomized	Parallel Assignment	Quadruple (Participant, Care Provider, Investigator, Outcomes Assessor)	2020, January	https://ClinicalTrials.gov/show/NCT03987256	Switzerland
NCT04145999	Association of Photobiomodulation With Platelet Rich Plasma Intradermal Injection for Facial Rejuvenation		Unknown status	No Results Available	Wrinkle	Procedure: PRP application|Other: Placebo PRP application|Radiation: Photobiomodulation|Other: Placebo Photobiomodulation	Change in Photographic Analysis|Change in Optical Coherence Tomography (OCT) Analysis|Change in Skin Viscoelasticity|Change in Histological Analysis|Change of Satisfaction with Facial Appearance	Female	45 Years to 60 Years	96	Interventional	Randomized	Parallel Assignment	Double (Participant, Outcomes Assessor)	2020, January	https://ClinicalTrials.gov/show/NCT04145999	Brazil
NCT04165863	Effectiveness of Treatment With Rich Platelet Fibrin (PRF) VS Gold Standard in Patients Undergoing Knee Replacement	Fibrin4Fast	Completed	No Results Available	Knee Disease	Procedure: total knee replacement surgery	clinical improvement of the healing process|Dermatology life quality	All	50 Years to 80 Years	12	Interventional	Randomized	Parallel Assignment	Single (Outcomes Assessor)	2020, January	https://ClinicalTrials.gov/show/NCT04165863	Italy
NCT04197895	Clinical and Radiographic Evaluation of Advanced Platelet Rich Fibrin in the Preservation of Alveolar Ridge Following Atraumatic Tooth Extraction		Unknown status	No Results Available	Socket Preservation	Procedure: Socket preservation with APRF|Procedure: natural healing	mesial and distal height of extraction site|soft tissue thickness	All	18 Years and older	36	Interventional	Randomized	Parallel Assignment	None (Open Label)	2020, January	https://ClinicalTrials.gov/show/NCT04197895	Egypt
NCT04205656	Prospective Evaluation of PRP and BMC Treatment to Accelerate Healing After ACL Reconstruction		Recruiting	No Results Available	Osteoarthritis, Knee	Biological: Leukocyte-Poor Platelet Rich Plasma (LP-PRP)|Biological: Bone Marrow Concentrate (BMC)|Other: Control group (Placebo)	Incidence of Treatment-Emergent Adverse Events|Patient reported outcome questionnaire|Measure signature cellular profile of BMC|Measure plasma levels of pro-inflammatory factors in BMC|Measure plasma levels of pro-inflammatory factors in LP-PRP|Quantitative Magnetic Resonance Imaging (MRI)|DSX: three dimensional (3D) to measure motion of the knee using dynamix x-ray software|Computerized tomograp…	All	16 Years to 50 Years	99	Interventional	Randomized	Parallel Assignment	Single (Outcomes Assessor)	2020, January	https://ClinicalTrials.gov/show/NCT04205656	United States
NCT04217785	Umbilical Cord Serum Versus Conventional Eyedrops		Unknown status	No Results Available	Dry Eye Syndromes	Drug: Optive, Ophthalmic Solution|Biological: Umbilical Cord Serum eye drops|Drug: Genteal lubricant gel	Comparison of change in corneal surface in patients treated with Umbilical Cord Serum eyedrops and conventional AT eyedrops|Comparison of meniscometry (mm) in patients treated with Umbilical Cord Serum eyedrops and conventional AT eyedrops|Comparison of change in corneal surface signs in patients treated with Umbilical Cord Serum eyedrops and conventional AT eyedrops|Comparison of ocular surface …	All	18 Years and older	102	Interventional	Randomized	Parallel Assignment	Double (Participant, Care Provider)	2020, January	https://ClinicalTrials.gov/show/NCT04217785	Malaysia
NCT04237909	Effects of Intraovarian Platelet Rich Plasma in Women With Poor Ovarian Response and Premature Ovarian Insufficiency		Completed	No Results Available	Premature Ovarian Failure|Diminished Ovarian Reserve	Biological: PRP injection into at least one ovary	Ovarian reserve parameters|Ovarian response to stimulation	Female	20 Years to 48 Years	500	Interventional	N/A	Single Group Assignment	None (Open Label)	2020, January	https://ClinicalTrials.gov/show/NCT04237909	Turkey
NCT04238143	Adipose-Derived Biocellular Regenerative Therapy for Osteoarthritis	GARM-MSK-ALD	Recruiting	No Results Available	Osteoarthritis|Osteo Arthritis Knee|Osteo Arthritis Shoulders|Osteoarthritis of Multiple Joints|Osteoarthritis, Hip|Osteoarthritis - Ankle/Foot	Procedure: Tissue Stromal Vascular Fraction (tSVF) Arm 1|Biological: PRP Concentrate Arm 1|Procedure: Tissue Stromal Vascular Fraction (tSVF) Arm 2|Biological: PRP Concentrate Arm 2|Procedure: Cellular Stromal Vascular Fraction (cSVF) Arm 2|Procedure: Cellular Stromal Vascular Fraction (cSVF) Arm 3|Drug: Sterile Normal Saline (IV Solution)	Participant with Complications|Numeric Pain Rating Scale (NPRS)|Changes from Baseline visual analog pain scale (VAS)|Changes in Ultrasound Images from Baseline Condition|Knee Injury and Osteoarthritis Outcome Score (KOOS)|Western Ontario and McMaster Universities Arthritis Index (WOMAC)|Hip Disability and OA Outcomes Survey (HOOS)|Disabilities of the Arm, Shoulder, and Hand Score (DASH)|Roland-Mo…	All	18 Years to 90 Years	100	Interventional	Non-Randomized	Parallel Assignment	None (Open Label)	2020, January	https://ClinicalTrials.gov/show/NCT04238143	United States
NCT04240860	Autologous Intrauterine Platelet-Rich Plasma Instillation And Endometrial Scratching for Thinned Endometrium		Unknown status	No Results Available	Infertility Due to Nonimplantation	Biological: platlet rich plasma|Procedure: endometrial scratch	Endometrial thickness|Positive pregnancy test rate	Female	18 Years to 38 Years	40	Interventional	Randomized	Parallel Assignment	Single (Outcomes Assessor)	2020, January	https://ClinicalTrials.gov/show/NCT04240860	Egypt
NCT04472715	Hair Transplantation in Cicatricial Alopecia		Completed	No Results Available	Hair Transplantation|Cicatricial Alopecia	Procedure: follicular unit extarcation and platelet rich plasma	hair regrowth	All	18 Years to 50 Years	20	Interventional	Randomized	Single Group Assignment	Single (Outcomes Assessor)	2020, January	https://ClinicalTrials.gov/show/NCT04472715	Egypt
NCT04495205	Effect of Non-eugenol Periodontal Pack With and Without PRF on Post-operative Pain and Wound Healing After Gingival Depigmentation		Unknown status	No Results Available	Gingival Pigmentation	Biological: PRF under non-eugenol containing periodontal pack|Other: Non-eugenol containing periodontal pack	Post-operative pain|Re-epithelization|Wound healing|Re-pigmentation	All	18 Years to 40 Years	24	Interventional	Randomized	Parallel Assignment	Double (Participant, Outcomes Assessor)	2020, January	https://ClinicalTrials.gov/show/NCT04495205	Egypt
NCT04750837	Platelet Rich Plasma and Diabetic Foot Ulcer		Completed	No Results Available	Platelet Rich Plasma	Procedure: debridement of the wound|Biological: platelet rich plasma|Procedure: conventional dressing	size of the ulcer reduce to zero cm	All	Child, Adult, Older Adult	72	Interventional	Randomized	Parallel Assignment	None (Open Label)	2020, January	https://ClinicalTrials.gov/show/NCT04750837	Egypt
NCT04795102	Effect of "Autogenous Leukocyte Platelet Rich Fibrin- Tooth Graft" Combination Around Immediately Placed Implants		Completed	No Results Available	Autogenous Tooth Bone Graft|Immediate Implant Placement|L-PRF	Combination Product: immediate implant placement with ATBG and L-PRF|Combination Product: immediate implant placement with ATBG	clinical evaluation of bone formation around immediately placed dental implants|radiographic outcome around immediately placed dental implants	All	18 Years to 50 Years	26	Interventional	Randomized	Parallel Assignment	Single (Participant)	2020, January	https://ClinicalTrials.gov/show/NCT04795102	Egypt
NCT04805463	Different Platelet Concentrates After Gingivectomy and Gingivoplasty Evaluation of Its Effect on Early Wound Healing.		Completed	No Results Available	Wound Heal|Gingival Overgrowth|Gingival Enlargement|Platelet Rich Fibrin	Other: Control group|Other: PRF group|Other: CGF group|Other: AFG group	Determination of non-epithelialized areas on the wound surface|Epithelialization test|Healing index|Postoperative pain	All	12 Years to 65 Years	19	Interventional	Randomized	Parallel Assignment	None (Open Label)	2020, January	https://ClinicalTrials.gov/show/NCT04805463	Turkey
NCT04492748	Rotator Cuff Tendinopathy Conservative Treatment With Collagen, PRP or Both	RCCT	Active, not recruiting	No Results Available	Rotator Cuff Tendinosis|Rotator Cuff Tears	Combination Product: Collagen and platelet rich plasma (PRP)|Combination Product: Collagen|Combination Product: Platelet rich plasma (PRP)	Change in EQ-5D-5L index from baseline to 24 week|QuickDASH (Disabilities of Arm, Shoulder and Hand) questionnaire summary score change from baseline to 24 weeks|Pain according to Numeric Rating Scale (NRS)|Width of rotator cuff in ultrasound imaging|Preservation of rotator cuff continuity in ultrasound imaging|Regenaration of rotator cuff in ultrasound imaging|Change in EQ-5D-5L index from basel…	All	18 Years and older	90	Interventional	Randomized	Parallel Assignment	None (Open Label)	2020, July	https://ClinicalTrials.gov/show/NCT04492748	Poland
NCT04716803	Bone Marrow Aspirate Concentrate (BMAC)Treatment for Knee Osteoarthritis	BMAC	Recruiting	No Results Available	Osteo Arthritis Knee	Biological: Bone Marrow Aspirate Concentrate|Device: Angel Concentrated Platelet Rich Plasma (cPRP) System	Patients with at least one severe adverse event|Structural change in knee from baseline measured by the VAS (Visual Analog Scale) in the American College of Rheumatology/Knee Osteoarthritis Assessment Scale (ACR/KOAS).|Self reported health from baseline through end of study measured by the 36-Item Short Form Survey Instrument (SF-36) Health Survey and the Western Ontario and McMaster Universities…	All	45 Years to 75 Years	10	Interventional	N/A	Single Group Assignment	None (Open Label)	2020, July	https://ClinicalTrials.gov/show/NCT04716803	United States
NCT04842188	Furcation Treatment With L-PRF and aPDT		Completed	No Results Available	Furcation Defects	Procedure: L-PRF with aPDT|Procedure: L-PRF	Clinical evaluation of Vertical clinical attachment level VCAL|clinical evaluation of vertical pocket depth VPD|clinical evaluation of furcation horizontal component FHC|clinical evaluation of gingival recession REC	All	32 Years to 48 Years	24	Interventional	Randomized	Parallel Assignment	Triple (Participant, Investigator, Outcomes Assessor)	2020, July	https://ClinicalTrials.gov/show/NCT04842188	Egypt
NCT02964143	Clinical Investigation to Compare the Safety and Efficacy of Cellular Matrix to Those of Ostenil® Plus and to Those of PRP Only		Unknown status	No Results Available	Knee Osteoarthritis	Device: Cellular Matrix / A-CP HA|Device: OstenilÂ® Plus|Device: RegenKit-BCT-1	Variation of the pain between baseline and Month 6|Variation of pain between baseline and Month 1, Month 2 and Month 4|Variation of stiffness between baseline and Month 1, Month 2, Month 4 and Month 6|Variation of physical function between baseline and Month 1, Month 2, Month 4 and Month 6|Variation of overall knee osteoarthritis symptoms between baseline and Month 1, Month 2, Month 4 and Month 6…	All	50 Years to 80 Years	306	Interventional	Randomized	Parallel Assignment	Double (Participant, Outcomes Assessor)	2020, June	https://ClinicalTrials.gov/show/NCT02964143	Switzerland
NCT03895476	To Measure Pain Perception Following De-Epithelized Free Gingival Graft Harvesting		Active, not recruiting	No Results Available	Gingival Recession Palate; Wound	Diagnostic Test: palatal wound will not cover Diagnostic Test: palatal wound covered with platelet rich fibrin Diagnostic Test: palatal wound covered with a collagen sponge and cyanoacrylate Diagnostic Test: palatal wound covered with a stent	Pain assessment Bleeding assessment Activity Tolerance	All	18 Years to 70 Years	72	Interventional	Randomized			2020, June	https://clinicaltrials.gov/ct2/show/NCT03895476	United States
[truncated: 248 more rows]
